# Supplementary material for: Soybean (Glycine max) SWEET gene family: insights through comparative genomics, transcriptome profiling and whole genome re-sequence analysis
Source: BMC Genomics. 2015 Jul 11;16(1):520. doi: 10.1186/s12864-015-1730-y (PMC4499210; doi:10.1186/s12864-015-1730-y)
Supplement: Additional file 7: — Detailed information of cis -motifs in upstream promoter region of soybean SWEET genes. [file 12864_2015_1730_MOESM7_ESM.xlsx]

## Sheet: motif_count
Additional file 7. Detailed information of cis-motifs in upstream region of soybean SWEET genes.
SWEET Gene id	motif length_6	motif length_7	motif length_8	Total Motifs	ATATAT	TAATTA	AAAAAA	TATTAT	TACGTA	TATATAT	AAAAAAA	ATAATAA	TAATATA	AAAAATA	ATATATAT	TTTTTTTA	TTATATAA	TATwATTA	ATTAATTA
Glyma02g09710.1	11	14	13	38	25,30,+|924,929,+|928,933,-|600,605,-|		1260,1265,+|1285,1290,+|1455,1460,+|1975,1980,-|	381,386,+|1682,1687,-|1124,1129,-|		24,30,+|923,929,+|928,934,-|600,606,-|	1260,1266,+|1455,1461,+|1702,1708,+|1974,1980,-|	1270,1276,+|1556,1562,+|1796,1802,-|		1286,1292,+|1627,1633,-|1322,1328,-|	25,32,+|924,931,+|926,933,-|25,32,-|	1974,1981,+|1878,1885,-|1745,1752,-|1734,1741,-|1454,1461,-|
Glyma03g36790.1	12	8	7	27	1244,1249,+|103,108,-|	1139,1144,+|1023,1028,-|	1049,1054,+|1749,1754,+|1847,1852,-|1624,1629,-|	1802,1807,+|1829,1834,-|	362,367,+|362,367,-|	1243,1249,+|103,109,-|	1049,1055,+|1749,1755,+|1974,1980,+|1513,1519,-|	1066,1072,+|		755,761,+|		1513,1520,+|1748,1755,-|1973,1980,-|	1242,1249,+|
Glyma03g39430.1	10	9	8	27	901,906,+|1031,1036,+|1442,1447,+|1031,1036,-|901,906,-|1905,1910,-|	1240,1245,+|1240,1245,-|	1284,1289,+|1957,1962,-|			1030,1036,+|1441,1447,+|901,907,-|	1312,1318,+|945,951,-|		1290,1296,+|1278,1284,-|	1163,1169,+|930,936,-|		703,710,+|1833,1840,-|	1122,1129,+|1122,1129,-|	874,881,+|924,931,-|	1053,1060,+|1924,1931,-|
Glyma04g37510.1	19	14	13	46	499,504,+|630,635,+|1462,1467,-|630,635,-|	776,781,+|1266,1271,+|1833,1838,+|883,888,+|531,536,-|1266,1271,-|1040,1045,-|1837,1842,-|	814,819,+|1342,1347,+|1939,1944,-|1004,1009,-|	89,94,+|1877,1882,-|	77,82,+|	631,637,+|630,636,-|1462,1468,-|	814,820,+|1342,1348,+|1478,1484,+|859,865,-|	1829,1835,+|874,880,-|	1878,1884,+|1858,1864,-|	743,749,+|1781,1787,+|850,856,-|	630,637,+|630,637,-|	725,732,+|1700,1707,-|1341,1348,-|813,820,-|		1264,1271,+|1266,1273,-|1875,1882,-|921,928,-|	529,536,+|569,576,+|1038,1045,+|776,783,-|1837,1844,-|
Glyma04g41680.1	15	17	14	46	162,167,+|1333,1338,+|1465,1470,+|1506,1511,-|1333,1338,-|1465,1470,-|		1100,1105,+|1173,1178,+|1268,1273,+|1917,1922,-|1815,1820,-|1790,1795,-|	1856,1861,+|1597,1602,-|471,476,-|		1332,1338,+|161,167,+|1464,1470,+|1333,1339,-|	1100,1106,+|1268,1274,+|1295,1301,+|1916,1922,-|1789,1795,-|1761,1767,-|	1520,1526,+|137,143,-|	1946,1952,+|1949,1955,-|	1082,1088,+|1558,1564,+|1751,1757,-|	1333,1340,+|1331,1338,-|	1244,1251,+|1789,1796,+|1761,1768,+|1294,1301,-|1267,1274,-|	160,167,+|	750,757,+|907,914,-|
Glyma04g37520.1	7	3	3	13		890,895,+|1119,1124,-|	117,122,+|1629,1634,-|1439,1444,-|		1330,1335,+|1330,1335,-|				1412,1418,+|	1471,1477,+|422,428,-|		1031,1038,+|811,818,+|1438,1445,+|			1117,1124,+|1096,1103,-|
Glyma04g37530.1	19	16	11	46	106,111,+|1223,1228,+|1756,1761,+|1942,1947,+|1754,1759,-|1581,1586,-|1223,1228,-|1002,1007,-|	1067,1072,+|623,628,-|	798,803,+|1895,1900,-|1864,1869,-|1462,1467,-|	1383,1388,+|1389,1394,-|274,279,-|	128,133,+|128,133,-|	1222,1228,+|105,111,+|1755,1761,+|1754,1760,-|104,110,-|1223,1229,-|1581,1587,-|	969,975,+|1863,1869,-|451,457,-|	279,285,+|582,588,+|515,521,-|		1577,1583,+|921,927,-|1557,1563,-|	104,111,+|1754,1761,+|1754,1761,-|104,111,-|	1863,1870,+|254,261,+|1490,1497,-|	1848,1855,+|331,338,+|331,338,-|		335,342,+|
Glyma04g42040.1	14	12	14	40	974,979,+|1787,1792,+|1969,1974,-|1787,1792,-|	202,207,+|202,207,-|	746,751,+|1450,1455,-|	856,861,+|1099,1104,+|1144,1149,+|156,161,+|217,222,+|1851,1856,-|		973,979,+|1786,1792,+|1969,1975,-|936,942,-|1785,1791,-|	746,752,+|73,79,-|	862,868,+|237,243,-|228,234,-|	934,940,+|262,268,-|		1785,1792,+|972,979,+|1785,1792,-|972,979,-|	73,80,+|745,752,-|		217,224,+|226,233,+|
Glyma05g25180.1	10	5	4	19	322,327,+|1953,1958,-|	711,716,+|711,716,-|		1604,1609,+|1082,1087,-|	561,566,+|1137,1142,+|1137,1142,-|561,566,-|	1152,1158,+|1952,1958,+|1953,1959,-|		1076,1082,+|1977,1983,-|			1951,1958,+|1951,1958,-|				256,263,+|331,338,-|
Glyma05g38350.1	13	11	10	34	454,459,+|1646,1651,-|	57,62,+|1158,1163,+|1914,1919,-|1182,1187,-|	1134,1139,+|1866,1871,-|1854,1859,-|	1228,1233,+|1596,1601,-|	464,469,+|464,469,-|	453,459,+|1646,1652,-|	1134,1140,+|1581,1587,+|1833,1839,-|	1596,1602,+|1227,1233,-|		29,35,+|1048,1054,+|1301,1307,-|1150,1156,-|	452,459,+|1646,1653,+|452,459,-|1646,1653,-|			1156,1163,+|525,532,-|	1912,1919,+|632,639,+|1080,1087,-|
Glyma05g38340.1	21	15	13	49	334,339,+|711,716,+|824,829,+|1287,1292,+|1582,1587,+|1590,1595,+|1588,1593,-|1580,1585,-|1510,1515,-|1287,1292,-|713,718,-|150,155,-|	939,944,+|943,948,-|	831,836,+|1880,1885,-|	581,586,+|	9,14,+|1851,1856,+|1851,1856,-|9,14,-|	333,339,+|710,716,+|1581,1587,+|1589,1595,+|823,829,+|713,719,-|1588,1594,-|1580,1586,-|150,156,-|1510,1516,-|	1299,1305,+|		1761,1767,+|1756,1762,-|	1080,1086,+|1221,1227,-|	711,718,+|1582,1589,+|1586,1593,-|711,718,-|			1607,1614,+|	941,948,+|939,946,-|
Glyma05g02070.1	13	14	15	42	706,711,+|1250,1255,+|706,711,-|139,144,-|	731,736,+|1517,1522,-|	226,231,+|1419,1424,-|	1346,1351,+|1571,1576,-|1412,1417,-|	6,11,+|6,11,-|	1615,1621,+|705,711,+|706,712,-|	266,272,+|326,332,+|1418,1424,-|	765,771,+|751,757,-|	1307,1313,+|96,102,+|372,378,+|1244,1250,-|	1173,1179,+|1885,1891,-|		1373,1380,+|1418,1425,+|807,814,+|325,332,-|	1201,1208,+|1201,1208,-|	142,149,+|1515,1522,+|	1205,1212,+|831,838,-|
Glyma06g17520.1	35	31	24	90	797,802,+|805,810,+|813,818,+|821,826,+|829,834,+|837,842,+|1972,1977,+|1104,1109,+|263,268,+|1972,1977,-|1576,1581,-|1104,1109,-|839,844,-|831,836,-|823,828,-|815,820,-|807,812,-|799,804,-|	107,112,+|322,327,-|288,293,-|	531,536,+|1631,1636,-|1607,1612,-|1169,1174,-|928,933,-|561,566,-|464,469,-|	385,390,+|638,643,+|1799,1804,-|1450,1455,-|1058,1063,-|	1375,1380,+|1375,1380,-|	798,804,+|806,812,+|814,820,+|822,828,+|830,836,+|838,844,+|839,845,-|831,837,-|823,829,-|815,821,-|807,813,-|799,805,-|1972,1978,-|1576,1582,-|	531,537,+|1630,1636,-|1606,1612,-|1168,1174,-|348,354,-|303,309,-|	392,398,+|1777,1783,+|1733,1739,-|1118,1124,-|	1574,1580,+|261,267,+|1059,1065,+|1451,1457,+|	36,42,+|1504,1510,-|1595,1601,-|	797,804,+|807,814,+|817,824,+|827,834,+|837,844,+|837,844,-|827,834,-|817,824,-|807,814,-|797,804,-|	113,120,+|303,310,+|348,355,+|1168,1175,+|530,537,-|			159,166,+|
Glyma06g21640.1	5	5	6	16			1312,1317,+|1390,1395,+|1116,1121,-|		1030,1035,+|1030,1035,-|		1312,1318,+|1390,1396,+|1115,1121,-|	1173,1179,+|		565,571,+|		1047,1054,+|1311,1318,-|		458,465,+|
Glyma06g17540.1	21	10	12	43	16,21,+|1517,1522,+|123,128,+|1515,1520,-|656,661,-|602,607,-|	477,482,+|1033,1038,+|1423,1428,+|1568,1573,+|1423,1428,-|1033,1038,-|166,171,-|1231,1236,-|	550,555,+|1324,1329,-|594,599,-|	462,467,+|816,821,+|1254,1259,+|247,252,-|		1516,1522,+|1515,1521,-|	550,556,+|1323,1329,-|593,599,-|	157,163,+|289,295,-|818,824,-|	248,254,+|1543,1549,-|		1515,1522,+|1515,1522,-|	257,264,+|593,600,+|735,742,-|		816,823,+|166,173,-|	1038,1045,+|1229,1236,+|1568,1575,-|1227,1234,-|
Glyma06g12740.1	18	15	16	49	30,35,+|83,88,+|1009,1014,+|83,88,-|30,35,-|	980,985,+|984,989,-|	951,956,+|1822,1827,+|1758,1763,+|1904,1909,-|	681,686,+|1563,1568,+|1137,1142,-|	1776,1781,+|1258,1263,+|1776,1781,-|1258,1263,-|	29,35,+|84,90,+|1008,1014,+|83,89,-|	951,957,+|1822,1828,+|1295,1301,+|1903,1909,-|631,637,-|	1023,1029,+|843,849,-|	1133,1139,+|1561,1567,-|	1642,1648,+|338,344,-|	83,90,+|28,35,+|28,35,-|83,90,-|	631,638,+|1821,1828,-|	1007,1014,+|	681,688,+|984,991,-|
Glyma06g17530.1	21	15	18	54	1030,1035,+|1125,1130,+|1897,1902,+|76,81,+|1191,1196,+|1850,1855,+|1895,1900,-|1552,1557,-|1191,1196,-|1028,1033,-|1850,1855,-|345,350,-|	451,456,+|240,245,+|1795,1800,-|240,245,-|	30,35,+|1764,1769,-|	146,151,+|882,887,-|250,255,-|		1029,1035,+|1896,1902,+|1552,1558,-|1895,1901,-|1028,1034,-|	255,261,+|1064,1070,+|858,864,-|	247,253,+|157,163,+|166,172,+|873,879,-|	1053,1059,+|949,955,-|507,513,-|		1028,1035,+|1895,1902,+|1895,1902,-|1028,1035,-|	858,865,+|254,261,-|		238,245,+|227,234,-|170,177,-|	743,750,+|233,240,-|
Glyma06g21570.1	7	2	2	11	1254,1259,+|1254,1259,-|	1062,1067,+|1198,1203,-|		754,759,+|	1120,1125,+|1120,1125,-|					500,506,+|1202,1208,-|				1257,1264,+|	979,986,+|
Glyma06g13110.1	8	10	9	27		635,640,+|833,838,-|	549,554,+|785,790,+|779,784,-|559,564,-|	1581,1586,+|1115,1120,-|			549,555,+|1549,1555,+|1875,1881,-|1857,1863,-|	1086,1092,+|1115,1121,+|194,200,-|	1251,1257,+|	1755,1761,+|1905,1911,-|			510,517,+|510,517,-|	831,838,+|214,221,-|
Glyma08g01310.1	7	4	0	11	1833,1838,+|1833,1838,-|1080,1085,-|	1066,1071,+|1228,1233,-|	710,715,+|	1296,1301,+|			710,716,+|1395,1401,+|			925,931,+|884,890,-|					1222,1229,+|1228,1235,-|
Glyma08g48280.1	6	2	3	11	1205,1210,+|1205,1210,-|	659,664,+|659,664,-|			741,746,+|741,746,-|	1204,1210,+|			1294,1300,+|			1601,1608,+|	1203,1210,+|		586,593,+|564,571,-|
Glyma08g01300.1	9	5	4	18	1964,1969,+|1966,1971,-|	119,124,+|736,741,+|860,865,-|736,741,-|662,667,-|	464,469,+|1332,1337,-|			1965,1971,+|343,349,-|1964,1970,-|				1342,1348,+|1330,1336,-|	1964,1971,+|1964,1971,-|	266,273,+|	1184,1191,+|1336,1343,+|1184,1191,-|		33,40,+|119,126,-|
Glyma08g02890.1	18	16	12	46	574,579,+|1801,1806,+|1801,1806,-|574,579,-|	607,612,+|1338,1343,+|414,419,+|1328,1333,+|674,679,-|1350,1355,-|1328,1333,-|414,419,-|	593,598,+|616,621,+|924,929,-|	548,553,+|895,900,-|1719,1724,-|		573,579,+|1801,1807,-|574,580,-|444,450,-|	616,622,+|1125,1131,+|1007,1013,-|	705,711,+|1150,1156,+|1719,1725,+|	818,824,+|821,827,-|1916,1922,-|1390,1396,-|	493,499,+|1547,1553,-|				412,419,+|1350,1357,-|	1367,1374,+|609,616,+|28,35,-|1338,1345,-|607,614,-|
Glyma08g47560.1	13	8	8	29	1563,1568,+|1966,1971,+|1592,1597,+|1966,1971,-|1592,1597,-|790,795,-|	1072,1077,+|1624,1629,+|1149,1154,-|385,390,-|	438,443,+|		1889,1894,+|1889,1894,-|	1562,1568,+|1592,1598,-|790,796,-|1964,1970,-|	1107,1113,+|		141,147,+|	786,792,+|1932,1938,-|	1964,1971,+|1964,1971,-|	1362,1369,+|		1674,1681,+|	383,390,+|1624,1631,-|103,110,-|1076,1083,-|
Glyma08g19580.1	8	4	6	18		162,167,+|1402,1407,-|	1472,1477,+|1615,1620,-|	688,693,+|483,488,-|	189,194,+|189,194,-|		1472,1478,+|1495,1501,-|693,699,-|	437,443,+|				617,624,+|693,700,+|1632,1639,-|1501,1508,-|			283,290,+|642,649,+|285,292,-|
Glyma08g08200.1	11	8	6	25	1263,1268,+|1263,1268,-|	65,70,+|794,799,+|808,813,-|1679,1684,-|		1564,1569,+|1192,1197,-|313,318,-|	1247,1252,+|1247,1252,-|	1262,1268,+|1263,1269,-|		279,285,+|1183,1189,+|1839,1845,+|	314,320,+|435,441,-|	302,308,+|				63,70,+|1190,1197,-|	912,919,+|1833,1840,-|
Glyma08g47550.1	28	22	20	70	448,453,+|456,461,+|464,469,+|472,477,+|480,485,+|1067,1072,+|1644,1649,+|1807,1812,+|1848,1853,+|826,831,+|1848,1853,-|1807,1812,-|1642,1647,-|484,489,-|476,481,-|468,473,-|460,465,-|452,457,-|1067,1072,-|	185,190,+|1501,1506,-|	261,266,+|524,529,+|1464,1469,-|	209,214,+|234,239,-|	929,934,+|929,934,-|	1066,1072,+|1847,1853,+|449,455,+|457,463,+|465,471,+|473,479,+|481,487,+|1643,1649,+|1807,1813,-|1642,1648,-|484,490,-|476,482,-|468,474,-|460,466,-|452,458,-|	563,569,+|607,613,-|	1283,1289,+|97,103,-|	1137,1143,+|	1152,1158,+|78,84,-|	448,455,+|458,465,+|468,475,+|478,485,+|1807,1814,+|1642,1649,+|482,489,-|472,479,-|462,469,-|452,459,-|1642,1649,-|1807,1814,-|			209,216,+|	1354,1361,+|1501,1508,-|
Glyma09g04840.1	17	13	10	40	559,564,+|1080,1085,-|	383,388,+|399,404,+|1217,1222,+|1235,1240,-|932,937,-|399,404,-|	848,853,+|1470,1475,+|1835,1840,-|1797,1802,-|1683,1688,-|1517,1522,-|	314,319,+|1331,1336,-|1288,1293,-|		558,564,+|1080,1086,-|	848,854,+|1834,1840,-|1796,1802,-|	1316,1322,+|	79,85,+|	746,752,+|1523,1529,+|942,948,+|958,964,-|1514,1520,-|1425,1431,-|		1516,1523,+|1796,1803,+|1834,1841,+|847,854,-|		381,388,+|	1650,1657,+|1217,1224,-|1528,1535,-|383,390,-|
Glyma12g36300.1	7	6	8	21		209,214,+|487,492,-|	631,636,+|718,723,+|1466,1471,-|1438,1443,-|1009,1014,-|				631,637,+|1552,1558,+|1774,1780,+|1437,1443,-|1008,1014,-|	679,685,+|				1437,1444,+|1773,1780,-|1551,1558,-|
Glyma13g33950.1	14	18	15	47	37,42,+|698,703,-|	556,561,+|556,561,-|	290,295,+|362,367,+|418,423,+|506,511,+|636,641,+|744,749,+|1064,1069,-|	545,550,+|798,803,-|1752,1757,-|		36,42,+|698,704,-|	290,296,+|418,424,+|506,512,+|563,569,+|744,750,+|822,828,+|842,848,+|297,303,-|	605,611,+|	28,34,+|573,579,+|716,722,-|	658,664,+|462,468,+|334,340,+|521,527,-|		297,304,+|1078,1085,-|881,888,-|821,828,-|743,750,-|562,569,-|289,296,-|1369,1376,-|937,944,-|841,848,-|	672,679,+|672,679,-|
Glyma13g09140.1	8	10	10	28		1486,1491,+|1558,1563,-|	1010,1015,+|1051,1056,+|1145,1150,+|1616,1621,+|766,771,-|	739,744,+|			1010,1016,+|1051,1057,+|1145,1151,+|1880,1886,+|606,612,+|765,771,-|		908,914,+|1192,1198,-|	899,905,+|892,898,-|		765,772,+|1879,1886,-|1144,1151,-|		1484,1491,+|
Glyma13g23860.1	31	20	20	71	1234,1239,+|1271,1276,+|1271,1276,-|	176,181,+|459,464,+|534,539,+|38,43,+|383,388,+|472,477,+|1215,1220,-|383,388,-|38,43,-|757,762,-|590,595,-|472,477,-|	636,641,+|702,707,+|749,754,+|855,860,+|1812,1817,-|1720,1725,-|	1193,1198,+|1253,1258,+|498,503,-|881,886,-|	1419,1424,+|90,95,+|310,315,+|90,95,-|1419,1424,-|1039,1044,-|	1233,1239,+|1389,1395,+|1271,1277,-|	636,642,+|702,708,+|855,861,+|1173,1179,+|1811,1817,-|1107,1113,-|	878,884,+|172,178,+|1395,1401,-|	739,745,+|1752,1758,-|1335,1341,-|1235,1241,-|1090,1096,-|	1424,1430,+|1471,1477,+|962,968,-|		183,190,+|363,370,+|584,591,+|1172,1179,-|701,708,-|1801,1808,-|1593,1600,-|	494,501,+|494,501,-|	1393,1400,+|472,479,-|	381,388,+|1213,1220,+|1634,1641,-|
Glyma13g08190.1	10	12	11	33	1839,1844,+|1950,1955,-|	507,512,+|1428,1433,-|	1595,1600,+|1179,1184,-|1044,1049,-|	1401,1406,+|1817,1822,-|93,98,-|		1838,1844,+|1839,1845,-|1809,1815,-|	1595,1601,+|674,680,+|1043,1049,-|732,738,-|1125,1131,-|	971,977,+|1490,1496,-|	1807,1813,+|	456,462,+|	1837,1844,+|1837,1844,-|	1043,1050,+|1594,1601,-|			1280,1287,+|
Glyma13g10560.1	37	37	34	108	46,51,+|91,96,+|300,305,+|487,492,+|700,705,+|764,769,+|772,777,+|780,785,+|824,829,+|1132,1137,+|1775,1780,+|1987,1992,+|1263,1268,+|1893,1898,+|60,65,+|1987,1992,-|1893,1898,-|1777,1782,-|1263,1268,-|1132,1137,-|826,831,-|784,789,-|776,781,-|768,773,-|89,94,-|300,305,-|816,821,-|700,705,-|487,492,-|68,73,-|	1926,1931,+|38,43,+|1183,1188,-|	415,420,+|1383,1388,-|		1509,1514,+|1509,1514,-|	699,705,+|90,96,+|763,769,+|771,777,+|779,785,+|825,831,+|1776,1782,+|45,51,+|299,305,+|486,492,+|1893,1899,-|1263,1269,-|1775,1781,-|824,830,-|784,790,-|776,782,-|768,774,-|89,95,-|1987,1993,-|	415,421,+|1332,1338,-|1316,1322,-|	1012,1018,+|	58,64,+|750,756,+|66,72,+|69,75,-|488,494,-|47,53,-|	622,628,+|688,694,+|846,852,+|870,876,+|1099,1105,+|1157,1163,+|1393,1399,+|941,947,-|	764,771,+|774,781,+|784,791,+|824,831,+|1775,1782,+|89,96,+|1775,1782,-|824,831,-|782,789,-|772,779,-|762,769,-|89,96,-|	1332,1339,+|1316,1323,+|1294,1301,-|1416,1423,-|612,619,-|	996,1003,+|298,305,+|996,1003,-|1205,1212,-|	36,43,+|851,858,+|1196,1203,-|
Glyma14g30940.1	9	9	8	26		592,597,+|1480,1485,-|	761,766,+|1600,1605,+|1981,1986,-|1922,1927,-|	888,893,+|1420,1425,+|894,899,-|			1600,1606,+|1636,1642,+|1980,1986,-|1921,1927,-|	1058,1064,+|1542,1548,-|595,601,-|		1776,1782,+|541,547,+|		808,815,+|1885,1892,+|1635,1642,-|1599,1606,-|			374,381,+|1972,1979,-|
Glyma14g27610.1	14	10	13	37	156,161,+|1798,1803,+|313,318,-|154,159,-|	429,434,+|429,434,-|	554,559,+|638,643,+|1481,1486,-|1461,1466,-|1162,1167,-|908,913,-|	1082,1087,+|1926,1931,-|		155,161,+|154,160,-|	554,560,+|638,644,+|804,810,+|1161,1167,-|756,762,-|925,931,-|			1774,1780,+|830,836,-|	154,161,+|154,161,-|	756,763,+|803,810,-|637,644,-|	959,966,+|959,966,-|	316,323,+|1471,1478,-|
Glyma14g17810.1	8	5	7	20		164,169,+|250,255,-|	713,718,+|	648,653,+|	1555,1560,+|1717,1722,+|1717,1722,-|1555,1560,-|		713,719,+|1223,1229,-|			1255,1261,+|1909,1915,-|1260,1266,-|		1223,1230,+|712,719,-|		162,169,+|	1142,1149,+|164,171,-|
Glyma14g30740.1	10	7	9	26	638,643,+|1314,1319,-|	832,837,+|832,837,-|	1439,1444,+|1071,1076,-|		1552,1557,+|1332,1337,+|1552,1557,-|1332,1337,-|	637,643,+|1312,1318,-|	1439,1445,+|1070,1076,-|440,446,-|	424,430,+|	1136,1142,+|		1312,1319,+|1312,1319,-|	440,447,+|1438,1445,-|	1361,1368,+|1361,1368,-|
Glyma15g05470.1	13	10	9	32	807,812,+|974,979,-|807,812,-|	464,469,+|917,922,+|1959,1964,-|1082,1087,-|	182,187,+|1006,1011,-|	775,780,+|1835,1840,-|	749,754,+|749,754,-|	806,812,+|807,813,-|972,978,-|		1371,1377,+|1628,1634,-|	970,976,+|921,927,+|924,930,-|	758,764,+|934,940,-|	805,812,+|972,979,+|972,979,-|805,812,-|	1005,1012,+|379,386,-|	906,913,+|
Glyma15g27750.1	8	5	7	20	1513,1518,+|1534,1539,-|	1565,1570,+|1717,1722,-|	391,396,+|	38,43,+|	1067,1072,+|1067,1072,-|	1512,1518,+|305,311,-|1534,1540,-|	391,397,+|			168,174,+|				1563,1570,+|1717,1724,-|
Glyma15g16030.1	6	4	4	14	19,24,+|1372,1377,+|1372,1377,-|997,1002,-|				1462,1467,+|1462,1467,-|	18,24,+|1372,1378,-|997,1003,-|		149,155,+|				285,292,+|
Glyma15g27530.1	9	8	7	24	787,792,+|1980,1985,-|1338,1343,-|	731,736,+|798,803,-|	553,558,+|772,777,-|	1525,1530,+|649,654,-|			812,818,+|771,777,-|	636,642,+|1527,1533,-|	793,799,+|788,794,-|	1399,1405,+|1870,1876,+|		771,778,+|811,818,-|		796,803,+|647,654,-|
Glyma17g09840.1	13	15	15	43	486,491,+|500,505,+|529,534,+|1656,1661,-|1330,1335,-|527,532,-|	867,872,+|1642,1647,-|	743,748,+|815,820,-|720,725,-|	830,835,+|421,426,-|		499,505,+|1655,1661,+|528,534,+|485,491,+|1656,1662,-|527,533,-|1330,1336,-|	396,402,+|814,820,-|719,725,-|	681,687,+|790,796,-|	1328,1334,+|1956,1962,-|898,904,-|		527,534,+|527,534,-|	719,726,+|375,382,+|	852,859,+|1330,1337,-|	1390,1397,+|1502,1509,+|340,347,-|
Glyma18g53250.1	13	9	11	33	1107,1112,+|1967,1972,+|1975,1980,+|1975,1980,-|1967,1972,-|1015,1020,-|	1059,1064,+|1059,1064,-|	470,475,+|978,983,+|1881,1886,-|	1648,1653,+|577,582,-|		1966,1972,+|1974,1980,+|1973,1979,-|1965,1971,-|	470,476,+|978,984,+|1880,1886,-|463,469,-|		561,567,+|		1967,1974,+|1973,1980,-|	463,470,+|417,424,+|1217,1224,-|1507,1514,-|	1105,1112,+|
Glyma18g53930.1	12	7	10	29	27,32,+|1214,1219,+|1566,1571,-|1214,1219,-|	1038,1043,+|1755,1760,-|	203,208,+|949,954,-|		1135,1140,+|828,833,+|1908,1913,-|1135,1140,-|	1565,1571,+|26,32,+|628,634,-|1566,1572,-|1212,1218,-|	203,209,+|948,954,-|				27,34,+|1566,1573,+|1212,1219,+|1212,1219,-|25,32,-|1566,1573,-|	707,714,+|202,209,-|
Glyma18g53940.1	18	17	11	46	31,36,+|238,243,+|1568,1573,+|1568,1573,-|1453,1458,-|898,903,-|	377,382,+|869,874,+|1926,1931,+|963,968,-|824,829,-|1926,1931,-|	496,501,+|772,777,+|842,847,+|1629,1634,-|		1479,1484,+|1479,1484,-|	237,243,+|30,36,+|1568,1574,-|29,35,-|238,244,-|1453,1459,-|	842,848,+|1071,1077,+|	1791,1797,+|509,515,-|	896,902,+|1267,1273,-|	834,840,+|874,880,+|708,714,+|497,503,+|1649,1655,-|	1568,1575,+|29,36,+|1568,1575,-|29,36,-|	1628,1635,+|1070,1077,-|		867,874,+|1587,1594,-|
Glyma19g42040.1	12	6	7	25	845,850,+|1967,1972,+|1967,1972,-|843,848,-|	1426,1431,+|1225,1230,+|1306,1311,+|1315,1320,-|1426,1431,-|1306,1311,-|		1074,1079,+|178,183,-|		844,850,+|843,849,-|		1273,1279,+|1347,1353,-|	1475,1481,+|1462,1468,-|		843,850,+|843,850,-|	1326,1333,+|		1223,1230,+|1300,1307,-|
Glyma19g01280.1	40	27	21	88	1303,1308,+|1341,1346,+|1349,1354,+|1869,1874,+|1876,1881,+|488,493,+|1332,1337,+|1339,1344,-|1332,1337,-|1324,1329,-|1303,1308,-|71,76,-|1876,1881,-|1869,1874,-|	120,125,+|505,510,+|647,652,+|890,895,+|1083,1088,+|1779,1784,-|363,368,-|1083,1088,-|890,895,-|587,592,-|	882,887,+|1056,1061,+|1968,1973,-|	1822,1827,+|430,435,+|575,580,+|1034,1039,+|613,618,-|	817,822,+|1665,1670,+|32,37,+|276,281,+|817,822,-|32,37,-|1665,1670,-|1672,1677,-|	1868,1874,+|1340,1346,+|1302,1308,+|1348,1354,+|1324,1330,-|1339,1345,-|1303,1309,-|	882,888,+|1056,1062,+|1797,1803,+|1741,1747,-|1708,1714,-|	501,507,+|954,960,-|424,430,-|1934,1940,-|	69,75,+|115,121,+|1847,1853,+|372,378,+|1122,1128,-|1870,1876,-|1032,1038,-|1981,1987,-|1724,1730,-|	88,94,+|389,395,-|	1339,1346,+|1339,1346,-|	343,350,+|419,426,+|1708,1715,+|1796,1803,-|1055,1062,-|	609,616,+|1190,1197,+|1190,1197,-|	1777,1784,+|118,125,+|1413,1420,+|890,897,-|587,594,-|	1281,1288,+|647,654,-|
Glyma19g01270.1	8	1	5	14		1755,1760,+|1755,1760,-|	90,95,+|1695,1700,-|	298,303,+|	1163,1168,+|1163,1168,-|96,101,-|				114,120,+|			414,421,+|1924,1931,-|		1384,1391,+|1225,1232,-|
Glyma20g21060.1	13	12	13	38	280,285,+|650,655,-|		1949,1954,+|1702,1707,-|1648,1653,-|1638,1643,-|1338,1343,-|1100,1105,-|1086,1091,-|830,835,-|15,20,-|	147,152,+|110,115,-|		279,285,+|650,656,-|	1949,1955,+|1647,1653,-|1099,1105,-|829,835,-|1572,1578,-|1485,1491,-|	342,348,+|19,25,-|	111,117,+|150,156,-|			829,836,+|1099,1106,+|1948,1955,-|	1808,1815,+|1808,1815,-|
Glyma20g16160.1	22	15	15	52	229,234,+|518,523,+|1024,1029,+|1068,1073,-|1024,1029,-|518,523,-|	1625,1630,+|1661,1666,+|1251,1256,+|1661,1666,-|1610,1615,-|1251,1256,-|1206,1211,-|	975,980,+|1112,1117,+|1682,1687,-|	1728,1733,+|1695,1700,-|	346,351,+|1378,1383,+|342,347,-|1378,1383,-|	228,234,+|517,523,+|1069,1075,+|1068,1074,-|516,522,-|227,233,-|321,327,-|	975,981,+|1681,1687,-|	1367,1373,+|1593,1599,-|	1696,1702,+|1259,1265,+|	337,343,+|1566,1572,-|	227,234,+|516,523,+|1068,1075,+|516,523,-|1068,1075,-|	949,956,+|1681,1688,+|1735,1742,-|1855,1862,-|		1957,1964,+|1591,1598,+|1661,1668,-|	1647,1654,+|589,596,-|1160,1167,-|
Glyma20g01890.1	4	4	5	13	1258,1263,+|1642,1647,-|			1034,1039,+|914,919,-|				911,917,+|182,188,-|	1640,1646,+|1609,1615,-|			582,589,+|1236,1243,-|
Note : + positive strand, - negative strand, | divider of next motif
