# Supplementary material for: Soybean (Glycine max) SWEET gene family: insights through comparative genomics, transcriptome profiling and whole genome re-sequence analysis
Source: BMC Genomics. 2015 Jul 11;16(1):520. doi: 10.1186/s12864-015-1730-y (PMC4499210; doi:10.1186/s12864-015-1730-y)
Supplement: Additional file 8: — GmSWEET gene transcriptome profile in public datasets. [file 12864_2015_1730_MOESM8_ESM.xlsx]

## Sheet: Sheet1
Additional file 8: Soybean SWEET gene transcriptome profile in public datasets.
		DATASET 1 (Severin et. al. 2010)															DATASET 1 (GEO - GSE 29163)
SWEET ID	UNIQID	YL	FL	PD.1cm	PS.10d	PS.14d	S.10d	S.14d	S.21d	S.25d	S.28d	S.35d	S.42d	R1	Nod		GSS	HRT	COT	EM	DWS	LF	R2	STM	FB	SDL
GmSWEET1	Glyma02g09710	0	14	0	0	0	0	0	0	0	0	0	0	0	0		0.196824	0	0	0	0	0	0.0991422	0	1.36338	1.02252
GmSWEET2	Glyma03g36790	0	0	0	0	0	1	1	0	0	0	1	0	0	0		0	0.22707	0.91233	0.994669	0	0	0	0	0	0
GmSWEET3	Glyma03g39430	0	0	0	0	0	0	0	0	0	0	0	0	0	0		0	0	0	0	0	0	0	0	0	0
GmSWEET4	Glyma04g37510	0	24	0	0	0	1	1	3	3	3	7	3	3	3		0.0437388	1.45325	3.76832	11.9884	0	0	18.837	0.384741	0.340845	2.20649
GmSWEET5	Glyma04g37520	0	1	0	0	0	1	1	3	8	3	11	4	2	0		0.0218694	0.544968	1.62633	8.95202	0	0	1.58628	0	0	0.430534
GmSWEET6	Glyma04g37530	37	67	15	30	14	1	2	1	3	3	7	1	0	0		0.0218694	1.99822	12.0983	14.3704	0.0929702	29.725	0.0495711	3.94359	26.0281	14.8534
GmSWEET7	Glyma04g41680	0	1	0	0	0	1	2	2	0	1	1	0	0	2		0.393649	0.272484	1.309	3.01018	0	0	1.5367	0.961852	1.36338	4.68206
GmSWEET8	Glyma04g42040	0	33	6	5	7	3	3	4	3	2	2	1	0	5		17.6049	15.7132	15.9063	18.192	0.0464851	0	0.495711	1.15422	26.4619	0.376717
GmSWEET9	Glyma05g02070	0	0	0	0	0	0	0	0	0	0	0	0	0	0		0	0	0	0	0	0	0	0	2.57183	0
GmSWEET10	Glyma05g25180	0	0	0	0	0	6	31	19	8	5	1	0	0	0		0.0218694	4.45057	26.0609	26.699	0	0	0	0	0	0
GmSWEET11	Glyma05g38340	1	58	6	6	5	33	61	30	32	22	25	6	1	0		21.3227	108.585	197.857	112.214	0.232425	8.90892	62.1126	63.5784	55.8366	106.88
GmSWEET12	Glyma05g38350	0	1	0	0	0	0	0	0	0	0	0	0	0	0		0	0	0	0	0	0.342651	0	0	0.0619718	0.269084
GmSWEET13	Glyma06g12740	0	15	2	2	19	8	6	5	3	3	5	7	2	9		14.4338	18.211	33.0026	19.9719	0.464851	0	0.346998	0.673296	10.4732	0.0538167
GmSWEET14	Glyma06g13110	0	3	0	0	0	1	3	3	1	1	1	0	25	22		3.67406	0.817452	1.90399	6.36065	0	0.64247	34.0058	2.50081	5.29859	21.3114
GmSWEET15	Glyma06g17520	8	144	12	17	11	2	2	1	1	2	4	2	0	0		0.174955	4.67764	20.8249	15.8624	0.325396	21.4157	0.0495711	10.7727	48.4929	28.6305
GmSWEET16	Glyma06g17530	0	0	0	0	0	0	0	0	3	1	4	1	5	1		0	0.590382	1.26933	3.27194	0	0	1.78456	0	0.0309859	0.430534
GmSWEET17	Glyma06g17540	0	23	0	0	0	0	0	0	1	2	5	3	1	2		0.0656082	0.22707	1.90399	5.0257	0	0	22.0096	8.75285	1.23944	7.58816
GmSWEET18	Glyma06g21570	0	0	0	0	0	0	0	0	0	0	1	1	0	0		0.0218694	0.181656	0.158666	0.444984	0.976187	0	0	0	0.0619718	0
GmSWEET19	Glyma06g21640	0	0	0	0	0	0	0	0	0	0	0	0	0	0		0	0	0	0.0261755	0.0464851	0	0	0	0	0
GmSWEET20	Glyma08g01300	0	10	1	1	0	0	0	0	0	0	0	0	0	0		0	0.136242	0.0396665	0	0	3.59783	0.198284	10.4842	14.0986	14.2076
GmSWEET21	Glyma08g01310	1	58	3	6	4	27	40	24	20	11	12	4	1	0		3.56471	73.5253	121.538	69.2866	0	4.83994	162.345	132.736	60.8253	129.214
GmSWEET22	Glyma08g02890	0	34	3	1	2	10	23	29	24	6	17	9	0	0		2.95237	18.5743	36.6519	85.018	31.2845	0	0.644424	0.19237	43.0704	14.4767
GmSWEET23	Glyma08g08200	0	0	0	0	0	10	55	51	17	7	2	1	0	0		0.0437388	9.62777	44.5058	54.6545	0	0	0	0	0.154929	0
GmSWEET24	Glyma08g19580	0	1	5	1	1	36	273	340	231	184	171	133	0	0		43.3451	57.7212	155.374	624.705	0	0	0.0495711	0.0961852	41.4591	0
GmSWEET25	Glyma08g47550	0	0	0	0	0	0	0	0	0	0	0	0	0	0		0	0	0.0396665	0	0	0	0.0495711	0.384741	0.0309859	0
GmSWEET26	Glyma08g47560	0	0	0	0	0	0	0	0	0	0	0	0	4	0		0	0	0	0	0	0	2.97427	0	0.0309859	2.47557
GmSWEET27	Glyma08g48280	0	0	0	0	0	0	0	0	0	0	0	0	0	0		0	0	0	0	0	0	0	0	0	0
GmSWEET28	Glyma09g04840	5	1	1	0	0	0	0	0	0	0	0	0	1	0		0.0218694	0	0.0396665	0	0	5.31109	9.81508	10.9651	2.57183	8.77213
GmSWEET29	Glyma12g36300	2	15	1	2	1	2	3	2	1	0	1	1	10	0		7.41372	8.81032	11.3843	4.86864	16.3163	9.33723	11.8971	2.597	7.43661	7.21144
GmSWEET30	Glyma13g08190	0	0	0	0	0	0	0	0	0	0	0	0	0	1		0	0	0	0	0	0	0	0	0	0
GmSWEET31	Glyma13g09140	0	0	0	0	0	0	0	0	0	0	0	0	0	0		0	0	0	0	0	0	0	0	0	0
GmSWEET32	Glyma13g10560	0	0	0	0	0	0	0	1	1	0	1	0	0	0		0	0	0	0	0	0	0	0	0	0
GmSWEET33	Glyma13g23860	0	23	4	3	3	9	8	1	0	0	0	0	0	0		3.28041	27.8388	29.4722	5.83714	0	0.171325	0	0	6.38309	0.0538167
GmSWEET34	Glyma13g33950	4	4	2	2	2	2	2	1	1	0	1	0	0	2		6.38586	12.0801	8.13164	4.34513	0.325396	13.1492	3.56912	6.63678	10.8141	10.3328
GmSWEET35	Glyma14g17810	0	0	0	0	0	0	0	0	0	0	0	0	0	0		0	0.045414	0	0	0	0	0	0	0	0
GmSWEET36	Glyma14g27610	1	0	0	1	0	1	1	3	1	2	2	1	0	0		0.0437388	0.999108	4.16499	3.55987	28.8672	0.0428313	0.0495711	0	6.41408	2.5832
GmSWEET37	Glyma14g30740	0	0	1	0	2	0	0	1	0	0	0	0	0	0		0.0218694	0.181656	0.793331	0.287931	0	0.0428313	0.396569	12.7926	0.929577	0.376717
GmSWEET38	Glyma14g30940	0	4	0	0	0	0	0	0	0	0	0	0	27	0		1.48712	0.181656	0.832997	0.261755	0	0.342651	37.4757	3.07793	4.30704	13.1851
GmSWEET39	Glyma15g05470	0	0	0	0	0	0	19	47	21	16	17	18	0	0		0.0218694	0	4.08565	68.9725	0	0	0	0	6.72394	0.0538167
GmSWEET40	Glyma15g16030	3	1	3	5	5	0	0	0	0	0	0	0	0	0		0.109347	0.272484	0.793331	0.497335	0	3.25518	0.842709	0.865667	6.72394	0.430534
GmSWEET41	Glyma15g27530	0	1	0	0	0	0	0	0	0	0	0	0	3	0		0.0218694	0	0.119	0.183229	0	0	0	0	1.89014	0.807251
GmSWEET42	Glyma15g27750	8	5	3	3	3	2	2	2	3	2	3	1	14	3		5.55482	4.63223	5.11698	5.05187	0.790246	11.2646	16.5072	10.8689	11.7437	10.5481
GmSWEET43	Glyma17g09840	0	0	0	0	0	0	0	0	0	0	0	0	0	0		0	0	0	0	0	0	0	0	0.495774	0
GmSWEET44	Glyma18g53250	0	10	0	0	0	0	1	1	0	0	0	0	0	0		0	0	0.0793331	0.261755	0	0	0	0	1.39436	0.430534
GmSWEET45	Glyma18g53930	0	0	0	0	0	0	0	0	0	0	0	0	2	1		0	0	0	0	0	0	1.09056	0	0	1.18397
GmSWEET46	Glyma18g53940	0	0	0	0	0	0	0	0	0	0	0	0	1	0		0	0	0	0	0	0.64247	0.0495711	5.96348	0.0929577	0
GmSWEET47	Glyma19g01270	0	0	0	0	0	0	1	0	0	0	0	0	0	0		0.0437388	0	0.396665	0.0261755	0.743761	0	0	0.0961852	15.5859	0
GmSWEET48	Glyma19g01280	0	70	2	0	0	19	15	4	0	0	0	0	0	0		1.31216	29.7462	93.9303	2.06786	0	0	0	0.384741	2.35493	0
GmSWEET49	Glyma19g42040	0	0	0	0	0	0	0	0	0	0	0	0	0	1		0	0	0	0	0	0	1.09056	0.0961852	0.0929577	0
GmSWEET50	Glyma20g01890	0	1	0	0	0	0	0	1	1	0	1	0	0	0		0.196824	0.181656	0.158666	0.366457	0.650791	0.214157	0.0495711	0.0961852	0.216901	0.0538167
GmSWEET51	Glyma20g16160	0	0	0	0	0	0	0	0	1	0	0	0	0	1		0	0	0	0.340282	0	0	0	0	0.557746	0
GmSWEET52	Glyma20g21060	0	0	0	0	0	0	0	0	0	0	0	0	0	0		0.0656082	0.090828	0.277666	0.209404	0	0	0	0	0	0
