# Supplementary material for: Soybean (Glycine max) SWEET gene family: insights through comparative genomics, transcriptome profiling and whole genome re-sequence analysis
Source: BMC Genomics. 2015 Jul 11;16(1):520. doi: 10.1186/s12864-015-1730-y (PMC4499210; doi:10.1186/s12864-015-1730-y)
Supplement: Additional file 9: — Expression profile of GmSWEET paralogue gene pairs. [file 12864_2015_1730_MOESM9_ESM.xlsx]

## Sheet: Sheet1
Additional file 9: Expression profile of soybean SWEET paralogue gene pairs
	DATASET 1 (Severin et. al. 2010)																DATASET 1 (GEO - GSE 29163)
UNIQID	YL	FL	PD.1cm	PS.10d	PS.14d	S.10d	S.14d	S.21d	S.25d	S.28d	S.35d	S.42d	R1	Nod	Total		GSS	HRT	COT	EM	DWS	LF	R2	STM	FB	SDL	Total
Glyma12g36300	2	15	1	2	1	2	3	2	1	0	1	1	10	0	41		7.41372	8.81032	11.3843	4.86864	16.3163	9.33723	11.8971	2.597	7.43661	7.21144	87.2726
Glyma13g33950	4	4	2	2	2	2	2	1	1	0	1	0	0	2	23		6.38586	12.0801	8.13164	4.34513	0.325396	13.1492	3.56912	6.63678	10.8141	10.3328	75.7702
Glyma15g27530	0	1	0	0	0	0	0	0	0	0	0	0	3	0	4		0.0218694	0	0.119	0.183229	0	0	0	0	1.89014	0.807251	3.02149
Glyma15g27750	8	5	3	3	3	2	2	2	3	2	3	1	14	3	54		5.55482	4.63223	5.11698	5.05187	0.790246	11.2646	16.5072	10.8689	11.7437	10.5481	82.0786
Glyma04g41680	0	1	0	0	0	1	2	2	0	1	1	0	0	2	10		0.393649	0.272484	1.309	3.01018	0	0	1.5367	0.961852	1.36338	4.68206	13.5293
Glyma06g13110	0	3	0	0	0	1	3	3	1	1	1	0	25	22	60		3.67406	0.817452	1.90399	6.36065	0	0.64247	34.0058	2.50081	5.29859	21.3114	76.5152
Glyma13g08190	0	0	0	0	0	0	0	0	0	0	0	0	0	1	1		0	0	0	0	0	0	0	0	0	0	0
Glyma14g30940	0	4	0	0	0	0	0	0	0	0	0	0	27	0	31		1.48712	0.181656	0.832997	0.261755	0	0.342651	37.4757	3.07793	4.30704	13.1851	61.152
Glyma04g42040	0	33	6	5	7	3	3	4	3	2	2	1	0	5	74		17.6049	15.7132	15.9063	18.192	0.0464851	0	0.495711	1.15422	26.4619	0.376717	95.9514
Glyma06g12740	0	15	2	2	19	8	6	5	3	3	5	7	2	9	86		14.4338	18.211	33.0026	19.9719	0.464851	0	0.346998	0.673296	10.4732	0.0538167	97.6315
Glyma13g09140	0	0	0	0	0	0	0	0	0	0	0	0	0	0	0		0	0	0	0	0	0	0	0	0	0	0
Glyma14g27610	1	0	0	1	0	1	1	3	1	2	2	1	0	0	13		0.0437388	0.999108	4.16499	3.55987	28.8672	0.0428313	0.0495711	0	6.41408	2.5832	46.7246
Glyma02g09710	0	14	0	0	0	0	0	0	0	0	0	0	0	0	14		0.196824	0	0	0	0	0	0.0991422	0	1.36338	1.02252	2.68186
Glyma18g53250	0	10	0	0	0	0	1	1	0	0	0	0	0	0	12		0	0	0.0793331	0.261755	0	0	0	0	1.39436	0.430534	2.16599
Glyma04g37530	37	67	15	30	14	1	2	1	3	3	7	1	0	0	181		0.0218694	1.99822	12.0983	14.3704	0.0929702	29.725	0.0495711	3.94359	26.0281	14.8534	103.181
Glyma06g17520	8	144	12	17	11	2	2	1	1	2	4	2	0	0	206		0.174955	4.67764	20.8249	15.8624	0.325396	21.4157	0.0495711	10.7727	48.4929	28.6305	151.227
Glyma05g38350	0	1	0	0	0	0	0	0	0	0	0	0	0	0	1		0	0	0	0	0	0.342651	0	0	0.0619718	0.269084	0.673706
Glyma08g01300	0	10	1	1	0	0	0	0	0	0	0	0	0	0	12		0	0.136242	0.0396665	0	0	3.59783	0.198284	10.4842	14.0986	14.2076	42.7624
Glyma05g38340	1	58	6	6	5	33	61	30	32	22	25	6	1	0	286		21.3227	108.585	197.857	112.214	0.232425	8.90892	62.1126	63.5784	55.8366	106.88	737.528
Glyma08g01310	1	58	3	6	4	27	40	24	20	11	12	4	1	0	211		3.56471	73.5253	121.538	69.2866	0	4.83994	162.345	132.736	60.8253	129.214	757.875
Glyma04g37510	0	24	0	0	0	1	1	3	3	3	7	3	3	3	51		0.0437388	1.45325	3.76832	11.9884	0	0	18.837	0.384741	0.340845	2.20649	39.0228
Glyma06g17540	0	23	0	0	0	0	0	0	1	2	5	3	1	2	37		0.0656082	0.22707	1.90399	5.0257	0	0	22.0096	8.75285	1.23944	7.58816	46.8124
Glyma04g37520	0	1	0	0	0	1	1	3	8	3	11	4	2	0	34		0.0218694	0.544968	1.62633	8.95202	0	0	1.58628	0	0	0.430534	13.162
Glyma06g17530	0	0	0	0	0	0	0	0	3	1	4	1	5	1	15		0	0.590382	1.26933	3.27194	0	0	1.78456	0	0.0309859	0.430534	7.37773
Glyma08g19580	0	1	5	1	1	36	273	340	231	184	171	133	0	0	1376		43.3451	57.7212	155.374	624.705	0	0	0.0495711	0.0961852	41.4591	0	922.75
Glyma15g05470	0	0	0	0	0	0	19	47	21	16	17	18	0	0	138		0.0218694	0	4.08565	68.9725	0	0	0	0	6.72394	0.0538167	79.8577
Glyma05g25180	0	0	0	0	0	6	31	19	8	5	1	0	0	0	70		0.0218694	4.45057	26.0609	26.699	0	0	0	0	0	0	57.2324
Glyma08g08200	0	0	0	0	0	10	55	51	17	7	2	1	0	0	143		0.0437388	9.62777	44.5058	54.6545	0	0	0	0	0.154929	0	108.987
Glyma08g47560	0	0	0	0	0	0	0	0	0	0	0	0	4	0	4		0	0	0	0	0	0	2.97427	0	0.0309859	2.47557	5.48082
Glyma18g53930	0	0	0	0	0	0	0	0	0	0	0	0	2	1	3		0	0	0	0	0	0	1.09056	0	0	1.18397	2.27453
Glyma08g47550	0	0	0	0	0	0	0	0	0	0	0	0	0	0	0		0	0	0.0396665	0	0	0	0.0495711	0.384741	0.0309859	0	0.504964
Glyma18g53940	0	0	0	0	0	0	0	0	0	0	0	0	1	0	1		0	0	0	0	0	0.64247	0.0495711	5.96348	0.0929577	0	6.74848
Glyma20g21060	0	0	0	0	0	0	0	0	0	0	0	0	0	0	0		0.0656082	0.090828	0.277666	0.209404	0	0	0	0	0	0	0.643506
Glyma06g21640	0	0	0	0	0	0	0	0	0	0	0	0	0	0	0		0	0	0	0.0261755	0.0464851	0	0	0	0	0	0.0726606
Glyma15g16030	3	1	3	5	5	0	0	0	0	0	0	0	0	0	17		0.109347	0.272484	0.793331	0.497335	0	3.25518	0.842709	0.865667	6.72394	0.430534	13.7905
Glyma06g21570	0	0	0	0	0	0	0	0	0	0	1	1	0	0	2		0.0218694	0.181656	0.158666	0.444984	0.976187	0	0	0	0.0619718	0	1.84533
Glyma13g23860	0	23	4	3	3	9	8	1	0	0	0	0	0	0	51		3.28041	27.8388	29.4722	5.83714	0	0.171325	0	0	6.38309	0.0538167	73.0368
Glyma19g01280	0	70	2	0	0	19	15	4	0	0	0	0	0	0	110		1.31216	29.7462	93.9303	2.06786	0	0	0	0.384741	2.35493	0	129.796
Glyma05g02070	0	0	0	0	0	0	0	0	0	0	0	0	0	0	0		0	0	0	0	0	0	0	0	2.57183	0	2.57183
Glyma17g09840	0	0	0	0	0	0	0	0	0	0	0	0	0	0	0		0	0	0	0	0	0	0	0	0.495774	0	0.495774
Glyma13g10560	0	0	0	0	0	0	0	1	1	0	1	0	0	0	3		0	0	0	0	0	0	0	0	0	0	0
Glyma20g16160	0	0	0	0	0	0	0	0	1	0	0	0	0	1	2		0	0	0	0.340282	0	0	0	0	0.557746	0	0.898028
