# Supplementary material for: Soybean (Glycine max) SWEET gene family: insights through comparative genomics, transcriptome profiling and whole genome re-sequence analysis
Source: BMC Genomics. 2015 Jul 11;16(1):520. doi: 10.1186/s12864-015-1730-y (PMC4499210; doi:10.1186/s12864-015-1730-y)
Supplement: Additional file 12: — Identification of non-synonymous SNP in 52 GmSWEET from 106 soybean re-sequencing data (Valliyodan et al. Unpublished). The Seq_id with underline represents wild soybean lines (G. soja). [file 12864_2015_1730_MOESM12_ESM.xlsx]

## Sheet: Sheet1
Additional file 12: Identification of nonsyn SNP in 52 GmSWEET from 106 soybean resequencing data (Valliyodan et. al. 2014 Unpublished). Highligheted text showing nonsynonymous SNPs
PI Number	Seq ID	Sucrose %	Raffinose %	Stachyose %	Gm02_7673398_Glyma02g09710.1_-_254:1	Gm04_43928441_Glyma04g37520.1_-_250:0	Gm04_43939368_Glyma04g37530.1_-_299:1	Gm04_47815336_Glyma04g42040.3_+_602:1	Gm04_47815383_Glyma04g42040.3_+_649:0	Gm05_1493628_Glyma05g02070.2_+_323:1	Gm05_31313884_Glyma05g25180.2_+_268:0	Gm05_31315057_Glyma05g25180.2_+_697:0	Gm06_13869992_Glyma06g17520.2_+_688:0	Gm06_13870126_Glyma06g17520.2_+_822:2	Gm06_13890039_Glyma06g17530.1_+_745:0	Gm06_13903975_Glyma06g17540.1_+_671:1	Gm08_773460_Glyma08g01300.1_+_670:0	Gm08_1978506_Glyma08g02890.1_-_539:1	Gm08_14795228_Glyma08g19580.3_+_623:1	Gm09_3653058_Glyma09g04840.2_+_337:0	Gm11_26625630_Glyma11g27070.1_-_263:1	Gm11_26625639_Glyma11g27070.1_-_254:1	Gm12_39419293_Glyma12g36300.1_+_568:0	Gm13_10119607_Glyma13g09140.1_+_359:1	Gm13_12437689_Glyma13g10560.1_+_58:0	Gm15_3857143_Glyma15g05470.1_-_738:2	Gm15_3857151_Glyma15g05470.1_-_730:0	Gm15_3857198_Glyma15g05470.1_-_683:1	Gm15_12351180_Glyma15g16030.1_-_728:1	Gm15_12353864_Glyma15g16030.1_-_344:1	Gm15_12353868_Glyma15g16030.1_-_340:0	Gm15_12353915_Glyma15g16030.1_-_293:1	Gm15_12354280_Glyma15g16030.1_-_183:2	Gm15_29768995_Glyma15g27530.2_+_45:2	Gm15_29769677_Glyma15g27530.2_+_331:0	Gm18_61560292_Glyma18g53250.2_+_463:0	Gm18_61560586_Glyma18g53250.2_+_667:0	Gm18_61560819_Glyma18g53250.2_+_809:1	Gm18_61560860_Glyma18g53250.2_+_850:0	Gm18_62194244_Glyma18g53940.1_-_669:2	Gm19_886786_Glyma19g01280.2_-_654:2
PI 518664 (Hutcheson)	HN001	8.34	0.85	4.69	TCA<->TCA;S<->S	ACA<->ACA;T<->T	GTC<->GTC;V<->V	ACG<->ACG;T<->T	GGG<->GGG;G<->G	GGT<->GCT;G<->A	ATC<->GTC;I<->V	CTA<->CTA;L<->L	GAA<->CAA;E<->Q	AAG<->AAC;K<->N	CTA<->GTA;L<->V	CCA<->CAA;P<->Q	CCA<->CCA;P<->P	TGG<->TGG;W<->W	GTG<->GTG;V<->V	ATA<->ATA;I<->I	AGG<->AGG;R<->R	GAC<->GAC;D<->D	TTA<->TTA;L<->L	GCT<->GCT;A<->A	NNN<->NNN;X<->X	AGA<->AGA;R<->R	AAT<->AAT;N<->N	GCG<->GCG;A<->A	AGG<->AGG;R<->R	ATT<->ATT;I<->I	GTT<->GTT;V<->V	GCC<->GCC;A<->A	AAC<->AAC;N<->N	TGG<->TGG;W<->W	CTT<->CTT;L<->L	ATC<->ATC;I<->I	AAG<->AAG;K<->K	AAC<->AAC;N<->N	TCT<->TCT;S<->S	GAA<->GAT;E<->D	AAG<->AAC;K<->N
PI 548402 (Peking)	HN002	4.66	0.667	5.01	TCA<->TCA;S<->S	ACA<->ACA;T<->T	GTC<->GTC;V<->V	ACG<->ACG;T<->T	GGG<->GGG;G<->G	GGT<->GCT;G<->A	ATC<->ATC;I<->I	CTA<->CTA;L<->L	GAA<->GAA;E<->E	AAG<->AAG;K<->K	CTA<->CTA;L<->L	CCA<->CCA;P<->P	CCA<->CCA;P<->P	TGG<->TTG;W<->L	GTG<->GTG;V<->V	ATA<->ATA;I<->I	AGG<->AGG;R<->R	GAC<->GGC;D<->G	TTA<->TTA;L<->L	GCT<->GTT;A<->V	GGC<->GGC;G<->G	AGA<->AGA;R<->R	AAT<->AAT;N<->N	GCG<->GCG;A<->A	AGG<->AAG;R<->K	ATT<->ATT;I<->I	GTT<->GTT;V<->V	GCC<->GCC;A<->A	AAC<->AAC;N<->N	TGG<->TGG;W<->W	CTT<->TTT;L<->F	ATC<->ATC;I<->I	AAG<->AAG;K<->K	AAC<->AAC;N<->N	TCT<->CCT;S<->P	GAA<->GAT;E<->D	AAG<->AAC;K<->N
PI 089772	HN003	4.13	0.67	4.62	TCA<->TCA;S<->S	ACA<->ACA;T<->T	GTC<->GTC;V<->V	ACG<->ACG;T<->T	GGG<->GGG;G<->G	GGT<->GCT;G<->A	ATC<->ATC;I<->I	CTA<->CTA;L<->L	GAA<->CAA;E<->Q	AAG<->AAC;K<->N	CTA<->GTA;L<->V	CCA<->CAA;P<->Q	CCA<->TCA;P<->S	TGG<->TGG;W<->W	GTG<->GTG;V<->V	ATA<->ATA;I<->I	AGG<->AGG;R<->R	GAC<->GAC;D<->D	TTA<->TTA;L<->L	GCT<->GTT;A<->V	NNN<->NNN;X<->X	AGA<->AGT;R<->S	NNN<->NNN;X<->X	GCG<->GTG;A<->V	AGG<->AAG;R<->K	ATT<->ATT;I<->I	GTT<->GTT;V<->V	GCC<->GCC;A<->A	AAC<->AAC;N<->N	TGG<->TGG;W<->W	CTT<->CTT;L<->L	ATC<->ATC;I<->I	AAG<->AAG;K<->K	AAC<->AAC;N<->N	TCT<->CCT;S<->P	GAA<->GAT;E<->D	AAG<->AAC;K<->N
PI 090763	HN004	4.57	1.02	4.87	TCA<->TCA;S<->S	ACA<->GCA;T<->A	GTC<->GCC;V<->A	ACG<->ACG;T<->T	GGG<->GGG;G<->G	GGT<->GCT;G<->A	ATC<->ATC;I<->I	CTA<->CTA;L<->L	GAA<->GAA;E<->E	AAG<->AAG;K<->K	CTA<->CTA;L<->L	CCA<->CCA;P<->P	CCA<->CCA;P<->P	TGG<->TGG;W<->W	GTG<->GTG;V<->V	ATA<->ATA;I<->I	AGG<->AGG;R<->R	GAC<->GGC;D<->G	TTA<->TTA;L<->L	GCT<->GTT;A<->V	GGC<->AGC;G<->S	NNN<->NNN;X<->X	AAT<->GAT;N<->D	GCG<->GCG;A<->A	AGG<->AAG;R<->K	ATT<->ATT;I<->I	GTT<->GTT;V<->V	GCC<->GCC;A<->A	AAC<->AAC;N<->N	TGG<->TGG;W<->W	CTT<->CTT;L<->L	ATC<->ATC;I<->I	AAG<->AAG;K<->K	AAC<->ATC;N<->I	TCT<->CCT;S<->P	GAA<->GAT;E<->D	AAG<->AAC;K<->N
PI 404166	HN005	4.96	0.719	4.73	TCA<->TTA;S<->L	ACA<->ACA;T<->T	GTC<->GTC;V<->V	ACG<->ACG;T<->T	GGG<->GGG;G<->G	GGT<->GCT;G<->A	ATC<->ATC;I<->I	CTA<->CTA;L<->L	GAA<->GAA;E<->E	AAG<->AAG;K<->K	CTA<->CTA;L<->L	CCA<->CCA;P<->P	CCA<->TCA;P<->S	TGG<->TGG;W<->W	GTG<->GCG;V<->A	ATA<->ATA;I<->I	AGG<->AGG;R<->R	GAC<->GAC;D<->D	TTA<->TTA;L<->L	GCT<->GTT;A<->V	GGC<->GGC;G<->G	AGA<->AGT;R<->S	AAT<->AAT;N<->N	GCG<->GTG;A<->V	AGG<->AAG;R<->K	ATT<->ATT;I<->I	GTT<->GTT;V<->V	GCC<->GCC;A<->A	AAC<->AAC;N<->N	TGG<->TGG;W<->W	CTT<->TTT;L<->F	ATC<->ATC;I<->I	AAG<->AAG;K<->K	AAC<->ATC;N<->I	TCT<->CCT;S<->P	GAA<->GAA;E<->E	AAG<->AAC;K<->N
PI 407788A	HN006	6.79	0.788	5.42	TCA<->TCA;S<->S	ACA<->ACA;T<->T	GTC<->GTC;V<->V	ACG<->ATG;T<->M	GGG<->AGG;G<->R	GGT<->GGT;G<->G	ATC<->ATC;I<->I	CTA<->CTA;L<->L	GAA<->GAA;E<->E	AAG<->AAG;K<->K	CTA<->CTA;L<->L	CCA<->CCA;P<->P	CCA<->CCA;P<->P	TGG<->TGG;W<->W	GTG<->GCG;V<->A	ATA<->ATA;I<->I	AGG<->AAG;R<->K	GAC<->GGC;D<->G	TTA<->ATA;L<->I	GCT<->GCT;A<->A	NNN<->NNN;X<->X	AGA<->AGT;R<->S	AAT<->GAT;N<->D	GCG<->GTG;A<->V	AGG<->AGG;R<->R	ATT<->ATT;I<->I	GTT<->GTT;V<->V	GCC<->GCC;A<->A	AAC<->AAC;N<->N	TGG<->TGA;W<->U	CTT<->TTT;L<->F	ATC<->ATC;I<->I	AAG<->AAG;K<->K	AAC<->AAC;N<->N	TCT<->TCT;S<->S	GAA<->GAT;E<->D	AAG<->AAG;K<->K
PI 424298	HN007	3.63	0.62	4.71	TCA<->TCA;S<->S	ACA<->ACA;T<->T	GTC<->GTC;V<->V	ACG<->ATG;T<->M	GGG<->AGG;G<->R	GGT<->GCT;G<->A	ATC<->ATC;I<->I	CTA<->CTA;L<->L	GAA<->GAA;E<->E	AAG<->AAG;K<->K	CTA<->CTA;L<->L	CCA<->CCA;P<->P	CCA<->CCA;P<->P	TGG<->TGG;W<->W	GTG<->GTG;V<->V	ATA<->ATA;I<->I	AGG<->AGG;R<->R	GAC<->GAC;D<->D	TTA<->TTA;L<->L	GCT<->GCT;A<->A	GGC<->GGC;G<->G	AGA<->AGT;R<->S	AAT<->TAT;N<->Y	GCG<->GTG;A<->V	AGG<->AAG;R<->K	ATT<->ATT;I<->I	GTT<->GTT;V<->V	GCC<->GCC;A<->A	AAC<->AAC;N<->N	TGG<->TGG;W<->W	CTT<->TTT;L<->F	ATC<->ATC;I<->I	AAG<->AAG;K<->K	AAC<->AAC;N<->N	TCT<->CCT;S<->P	GAA<->GAA;E<->E	AAG<->AAC;K<->N
PI 437655	HN008	4.72	0.64	4.53	TCA<->TTA;S<->L	ACA<->ACA;T<->T	GTC<->GTC;V<->V	ACG<->ACG;T<->T	GGG<->GGG;G<->G	GGT<->GCT;G<->A	ATC<->ATC;I<->I	CTA<->ATA;L<->I	GAA<->CAA;E<->Q	AAG<->AAC;K<->N	CTA<->GTA;L<->V	CCA<->CAA;P<->Q	CCA<->CCA;P<->P	TGG<->TGG;W<->W	GTG<->GCG;V<->A	ATA<->TTA;I<->L	AGG<->AGG;R<->R	GAC<->GAC;D<->D	TTA<->TTA;L<->L	GCT<->GTT;A<->V	GGC<->GGC;G<->G	AGA<->AGA;R<->R	AAT<->AAT;N<->N	GCG<->GCG;A<->A	AGG<->AAG;R<->K	ATT<->ATT;I<->I	GTT<->GTT;V<->V	GCC<->GCC;A<->A	AAC<->AAC;N<->N	TGG<->TGG;W<->W	CTT<->CTT;L<->L	ATC<->ATC;I<->I	AAG<->AAG;K<->K	AAC<->ATC;N<->I	TCT<->CCT;S<->P	GAA<->GAT;E<->D	AAG<->AAC;K<->N
PI 495017C	HN009	8.64	0.68	5.06	TCA<->TCA;S<->S	ACA<->ACA;T<->T	GTC<->GTC;V<->V	ACG<->ACG;T<->T	GGG<->GGG;G<->G	GGT<->GCT;G<->A	ATC<->GTC;I<->V	CTA<->ATA;L<->I	GAA<->CAA;E<->Q	AAG<->AAC;K<->N	CTA<->GTA;L<->V	CCA<->CAA;P<->Q	CCA<->TCA;P<->S	TGG<->TTG;W<->L	GTG<->GTG;V<->V	ATA<->ATA;I<->I	AGG<->AGG;R<->R	GAC<->GAC;D<->D	TTA<->TTA;L<->L	GCT<->GTT;A<->V	GGC<->GGC;G<->G	AGA<->AGA;R<->R	AAT<->AAT;N<->N	GCG<->GCG;A<->A	AGG<->AGG;R<->R	ATT<->ACT;I<->T	GTT<->ATT;V<->I	GCC<->GCC;A<->A	AAC<->AAG;N<->K	TGG<->TGG;W<->W	CTT<->CTT;L<->L	ATC<->ATC;I<->I	AAG<->GAG;K<->E	AAC<->AAC;N<->N	TCT<->CCT;S<->P	GAA<->GAT;E<->D	AAG<->AAG;K<->K
PI 468915	HN010	5.12	0.73	5.01	TCA<->TCA;S<->S	ACA<->ACA;T<->T	GTC<->GTC;V<->V	ACG<->ACG;T<->T	GGG<->GGG;G<->G	GGT<->GCT;G<->A	ATC<->ATC;I<->I	CTA<->ATA;L<->I	GAA<->GAA;E<->E	AAG<->AAG;K<->K	CTA<->CTA;L<->L	CCA<->CCA;P<->P	CCA<->CCA;P<->P	TGG<->TGG;W<->W	GTG<->GCG;V<->A	ATA<->ATA;I<->I	AGG<->AGG;R<->R	GAC<->GGC;D<->G	TTA<->TTA;L<->L	GCT<->GTT;A<->V	GGC<->AGC;G<->S	NNN<->NNN;X<->X	AAT<->GAT;N<->D	GCG<->GCG;A<->A	AGG<->AGG;R<->R	ATT<->ATT;I<->I	GTT<->GTT;V<->V	GCC<->GCC;A<->A	AAC<->AAC;N<->N	TGG<->TGG;W<->W	CTT<->CTT;L<->L	ATC<->ATC;I<->I	AAG<->AAG;K<->K	AAC<->AAC;N<->N	TCT<->CCT;S<->P	GAA<->GAT;E<->D	AAG<->AAC;K<->N
PI 507354	HN011	6.07	0.77	5.27	TCA<->TCA;S<->S	ACA<->ACA;T<->T	GTC<->GTC;V<->V	ACG<->ACG;T<->T	GGG<->GGG;G<->G	GGT<->GCT;G<->A	ATC<->ATC;I<->I	CTA<->CTA;L<->L	GAA<->GAA;E<->E	AAG<->AAG;K<->K	CTA<->GTA;L<->V	CCA<->CCA;P<->P	CCA<->TCA;P<->S	TGG<->TGG;W<->W	GTG<->GTG;V<->V	ATA<->ATA;I<->I	AGG<->AGG;R<->R	GAC<->GAC;D<->D	TTA<->TTA;L<->L	GCT<->GCT;A<->A	GGC<->AGC;G<->S	AGA<->AGA;R<->R	AAT<->AAT;N<->N	GCG<->GCG;A<->A	AGG<->AAG;R<->K	ATT<->ATT;I<->I	GTT<->GTT;V<->V	GCC<->GCC;A<->A	AAC<->AAC;N<->N	TGG<->TGG;W<->W	CTT<->TTT;L<->F	ATC<->ATC;I<->I	AAG<->AAG;K<->K	AAC<->AAC;N<->N	TCT<->CCT;S<->P	GAA<->GAA;E<->E	AAG<->AAG;K<->K
PI 567305	HN012	4.18	0.628	4.85	TCA<->TTA;S<->L	ACA<->ACA;T<->T	GTC<->GTC;V<->V	ACG<->ACG;T<->T	GGG<->GGG;G<->G	GGT<->GCT;G<->A	ATC<->ATC;I<->I	CTA<->ATA;L<->I	GAA<->GAA;E<->E	AAG<->AAG;K<->K	CTA<->CTA;L<->L	CCA<->CCA;P<->P	CCA<->CCA;P<->P	TGG<->TGG;W<->W	GTG<->GTG;V<->V	ATA<->TTA;I<->L	AGG<->AAG;R<->K	GAC<->GGC;D<->G	TTA<->TTA;L<->L	GCT<->GTT;A<->V	NNN<->NNN;X<->X	NNN<->NNN;X<->X	NNN<->NNN;X<->X	GCG<->GTG;A<->V	AGG<->AAG;R<->K	ATT<->ATT;I<->I	GTT<->GTT;V<->V	GCC<->GCC;A<->A	AAC<->AAC;N<->N	TGG<->TGG;W<->W	CTT<->CTT;L<->L	ATC<->ATC;I<->I	AAG<->GAG;K<->E	AAC<->AAC;N<->N	TCT<->CCT;S<->P	GAA<->GAA;E<->E	AAG<->AAC;K<->N
S05-11482	HN013	6.91	0.87	5.25	TCA<->TCA;S<->S	ACA<->ACA;T<->T	GTC<->GTC;V<->V	ACG<->ACG;T<->T	GGG<->GGG;G<->G	GGT<->GCT;G<->A	ATC<->GTC;I<->V	CTA<->CTA;L<->L	GAA<->CAA;E<->Q	AAG<->AAC;K<->N	CTA<->GTA;L<->V	CCA<->CAA;P<->Q	CCA<->CCA;P<->P	TGG<->TTG;W<->L	GTG<->GTG;V<->V	ATA<->ATA;I<->I	AGG<->AGG;R<->R	GAC<->GAC;D<->D	TTA<->TTA;L<->L	GCT<->GTT;A<->V	NNN<->NNN;X<->X	AGA<->AGA;R<->R	AAT<->AAT;N<->N	GCG<->GCG;A<->A	AGG<->AGG;R<->R	ATT<->ACT;I<->T	GTT<->ATT;V<->I	NNN<->NNN;X<->X	AAC<->AAG;N<->K	TGG<->TGG;W<->W	CTT<->CTT;L<->L	ATC<->ATC;I<->I	AAG<->AAG;K<->K	AAC<->AAC;N<->N	TCT<->TCT;S<->S	GAA<->GAA;E<->E	AAG<->AAC;K<->N
PI 548667 (Essex)	HN014	7.77	0.76	5.28	TCA<->TCA;S<->S	ACA<->ACA;T<->T	GTC<->GTC;V<->V	ACG<->ACG;T<->T	GGG<->GGG;G<->G	GGT<->GGT;G<->G	ATC<->GTC;I<->V	CTA<->CTA;L<->L	GAA<->CAA;E<->Q	AAG<->AAC;K<->N	CTA<->GTA;L<->V	CCA<->CAA;P<->Q	CCA<->CCA;P<->P	TGG<->TTG;W<->L	GTG<->GTG;V<->V	ATA<->ATA;I<->I	AGG<->AGG;R<->R	GAC<->GAC;D<->D	TTA<->TTA;L<->L	GCT<->GCT;A<->A	NNN<->NNN;X<->X	AGA<->AGA;R<->R	AAT<->AAT;N<->N	GCG<->GCG;A<->A	AGG<->AGG;R<->R	ATT<->ATT;I<->I	GTT<->GTT;V<->V	GCC<->GCC;A<->A	AAC<->AAC;N<->N	TGG<->TGG;W<->W	CTT<->TTT;L<->F	ATC<->ATC;I<->I	AAG<->AAG;K<->K	AAC<->AAC;N<->N	TCT<->TCT;S<->S	GAA<->GAA;E<->E	AAG<->AAC;K<->N
PI 437654	HN015	5.35	0.677	4.75	TCA<->TTA;S<->L	ACA<->ACA;T<->T	GTC<->GTC;V<->V	ACG<->ACG;T<->T	GGG<->GGG;G<->G	GGT<->GCT;G<->A	ATC<->ATC;I<->I	CTA<->ATA;L<->I	GAA<->CAA;E<->Q	AAG<->AAC;K<->N	CTA<->GTA;L<->V	CCA<->CAA;P<->Q	CCA<->CCA;P<->P	TGG<->TGG;W<->W	GTG<->GTG;V<->V	ATA<->TTA;I<->L	AGG<->AGG;R<->R	GAC<->GAC;D<->D	TTA<->TTA;L<->L	GCT<->GTT;A<->V	GGC<->AGC;G<->S	AGA<->AGT;R<->S	AAT<->GAT;N<->D	GCG<->GTG;A<->V	AGG<->AAG;R<->K	ATT<->ATT;I<->I	GTT<->GTT;V<->V	GCC<->GCC;A<->A	AAC<->AAC;N<->N	TGG<->TGG;W<->W	CTT<->CTT;L<->L	ATC<->ATC;I<->I	AAG<->GAG;K<->E	AAC<->AAC;N<->N	TCT<->CCT;S<->P	GAA<->GAA;E<->E	AAG<->AAC;K<->N
PI 567387	HN016	3.94	0.64	4.3	TCA<->TTA;S<->L	ACA<->ACA;T<->T	GTC<->GTC;V<->V	ACG<->ACG;T<->T	GGG<->GGG;G<->G	GGT<->GGT;G<->G	ATC<->ATC;I<->I	CTA<->ATA;L<->I	GAA<->GAA;E<->E	AAG<->AAG;K<->K	CTA<->CTA;L<->L	CCA<->CCA;P<->P	CCA<->CCA;P<->P	TGG<->TGG;W<->W	GTG<->GCG;V<->A	ATA<->ATA;I<->I	AGG<->AGG;R<->R	GAC<->GGC;D<->G	TTA<->TTA;L<->L	GCT<->GTT;A<->V	GGC<->GGC;G<->G	AGA<->AGT;R<->S	AAT<->AAT;N<->N	GCG<->GTG;A<->V	AGG<->AAG;R<->K	ATT<->ATT;I<->I	GTT<->GTT;V<->V	GCC<->GCC;A<->A	AAC<->AAC;N<->N	TGG<->TGA;W<->U	CTT<->CTT;L<->L	ATC<->GTC;I<->V	AAG<->AAG;K<->K	AAC<->AAC;N<->N	TCT<->CCT;S<->P	GAA<->GAA;E<->E	AAG<->AAC;K<->N
PI 437725	HN017	5.71	0.8	5.07	TCA<->TCA;S<->S	ACA<->ACA;T<->T	GTC<->GTC;V<->V	ACG<->ACG;T<->T	GGG<->GGG;G<->G	GGT<->GCT;G<->A	ATC<->ATC;I<->I	CTA<->CTA;L<->L	GAA<->GAA;E<->E	AAG<->AAG;K<->K	CTA<->CTA;L<->L	CCA<->CCA;P<->P	CCA<->CCA;P<->P	TGG<->TGG;W<->W	GTG<->GTG;V<->V	ATA<->ATA;I<->I	AGG<->AGG;R<->R	GAC<->GAC;D<->D	TTA<->TTA;L<->L	GCT<->GTT;A<->V	GGC<->GGC;G<->G	AGA<->AGA;R<->R	AAT<->AAT;N<->N	GCG<->GCG;A<->A	AGG<->AAG;R<->K	ATT<->ATT;I<->I	GTT<->GTT;V<->V	GCC<->GCC;A<->A	AAC<->AAC;N<->N	TGG<->TGG;W<->W	CTT<->TTT;L<->F	ATC<->ATC;I<->I	AAG<->GAG;K<->E	AAC<->AAC;N<->N	TCT<->CCT;S<->P	GAA<->GAT;E<->D	AAG<->AAC;K<->N
PI 437690	HN018	4.69	0.68	4.48	TCA<->TCA;S<->S	ACA<->ACA;T<->T	GTC<->GTC;V<->V	ACG<->ACG;T<->T	GGG<->GGG;G<->G	GGT<->GCT;G<->A	ATC<->ATC;I<->I	CTA<->CTA;L<->L	GAA<->GAA;E<->E	AAG<->AAG;K<->K	CTA<->CTA;L<->L	CCA<->CCA;P<->P	CCA<->TCA;P<->S	TGG<->TGG;W<->W	GTG<->GCG;V<->A	ATA<->ATA;I<->I	AGG<->AGG;R<->R	GAC<->GAC;D<->D	TTA<->TTA;L<->L	GCT<->GTT;A<->V	GGC<->GGC;G<->G	AGA<->AGT;R<->S	AAT<->AAT;N<->N	NNN<->NNN;X<->X	AGG<->AAG;R<->K	ATT<->ATT;I<->I	GTT<->GTT;V<->V	GCC<->GCC;A<->A	AAC<->AAC;N<->N	TGG<->TGG;W<->W	CTT<->CTT;L<->L	ATC<->ATC;I<->I	AAG<->AAG;K<->K	AAC<->ATC;N<->I	TCT<->CCT;S<->P	GAA<->GAA;E<->E	AAG<->AAC;K<->N
PI 548402	HN019	NA	NA	NA	TCA<->TCA;S<->S	ACA<->ACA;T<->T	GTC<->GTC;V<->V	ACG<->ACG;T<->T	GGG<->GGG;G<->G	GGT<->GCT;G<->A	ATC<->ATC;I<->I	CTA<->CTA;L<->L	GAA<->GAA;E<->E	AAG<->AAG;K<->K	CTA<->CTA;L<->L	CCA<->CCA;P<->P	CCA<->TCA;P<->S	TGG<->TGG;W<->W	GTG<->GCG;V<->A	ATA<->ATA;I<->I	AGG<->AGG;R<->R	GAC<->GAC;D<->D	TTA<->TTA;L<->L	GCT<->GTT;A<->V	GGC<->GGC;G<->G	AGA<->AGT;R<->S	NNN<->NNN;X<->X	GCG<->GTG;A<->V	AGG<->AAG;R<->K	ATT<->ATT;I<->I	GTT<->GTT;V<->V	GCC<->GCC;A<->A	AAC<->AAC;N<->N	TGG<->TGG;W<->W	CTT<->TTT;L<->F	ATC<->ATC;I<->I	AAG<->AAG;K<->K	AAC<->AAC;N<->N	TCT<->CCT;S<->P	GAA<->GAT;E<->D	AAG<->AAC;K<->N
PI 088788	HN020	4.31	0.879	4.87	TCA<->TCA;S<->S	ACA<->GCA;T<->A	GTC<->GCC;V<->A	ACG<->ACG;T<->T	GGG<->GGG;G<->G	GGT<->GGT;G<->G	ATC<->ATC;I<->I	CTA<->CTA;L<->L	GAA<->GAA;E<->E	AAG<->AAG;K<->K	CTA<->GTA;L<->V	CCA<->CAA;P<->Q	CCA<->CCA;P<->P	TGG<->TTG;W<->L	GTG<->GCG;V<->A	ATA<->ATA;I<->I	AGG<->AGG;R<->R	GAC<->GAC;D<->D	TTA<->TTA;L<->L	GCT<->GTT;A<->V	GGC<->GGC;G<->G	AGA<->AGA;R<->R	AAT<->AAT;N<->N	GCG<->GTG;A<->V	AGG<->AAG;R<->K	ATT<->ATT;I<->I	GTT<->GTT;V<->V	GCC<->GCC;A<->A	AAC<->AAC;N<->N	TGG<->TGG;W<->W	CTT<->CTT;L<->L	ATC<->ATC;I<->I	AAG<->AAG;K<->K	AAC<->AAC;N<->N	TCT<->CCT;S<->P	GAA<->GAT;E<->D	AAG<->AAC;K<->N
PI 209332	HN021	5.85	1.02	4.58	TCA<->TTA;S<->L	ACA<->ACA;T<->T	GTC<->GTC;V<->V	ACG<->ACG;T<->T	GGG<->GGG;G<->G	GGT<->GCT;G<->A	ATC<->GTC;I<->V	CTA<->CTA;L<->L	GAA<->CAA;E<->Q	AAG<->AAC;K<->N	CTA<->GTA;L<->V	CCA<->CAA;P<->Q	CCA<->CCA;P<->P	TGG<->TGG;W<->W	GTG<->GTG;V<->V	ATA<->ATA;I<->I	AGG<->AAG;R<->K	GAC<->GGC;D<->G	TTA<->TTA;L<->L	GCT<->GTT;A<->V	GGC<->GGC;G<->G	NNN<->NNN;X<->X	AAT<->GAT;N<->D	GCG<->GCG;A<->A	AGG<->AAG;R<->K	ATT<->ATT;I<->I	GTT<->GTT;V<->V	GCC<->GCC;A<->A	AAC<->AAC;N<->N	TGG<->TGG;W<->W	CTT<->CTT;L<->L	ATC<->ATC;I<->I	AAG<->AAG;K<->K	AAC<->AAC;N<->N	TCT<->TCT;S<->S	GAA<->GAA;E<->E	AAG<->AAC;K<->N
PI 404198B	HN022	5.04	0.72	4.76	TCA<->TCA;S<->S	ACA<->ACA;T<->T	GTC<->GTC;V<->V	ACG<->ACG;T<->T	GGG<->GGG;G<->G	GGT<->GCT;G<->A	ATC<->ATC;I<->I	CTA<->ATA;L<->I	GAA<->GAA;E<->E	AAG<->AAG;K<->K	CTA<->CTA;L<->L	CCA<->CCA;P<->P	CCA<->CCA;P<->P	TGG<->TGG;W<->W	GTG<->GTG;V<->V	ATA<->TTA;I<->L	AGG<->AAG;R<->K	GAC<->GGC;D<->G	TTA<->TTA;L<->L	GCT<->GTT;A<->V	GGC<->AGC;G<->S	AGA<->AGT;R<->S	AAT<->AAT;N<->N	GCG<->GTG;A<->V	AGG<->AGG;R<->R	ATT<->ATT;I<->I	GTT<->GTT;V<->V	GCC<->GCC;A<->A	AAC<->AAC;N<->N	TGG<->TGG;W<->W	CTT<->CTT;L<->L	ATC<->GTC;I<->V	AAG<->AAG;K<->K	AAC<->AAC;N<->N	TCT<->CCT;S<->P	GAA<->GAA;E<->E	AAG<->AAC;K<->N
PI 424608A	HN023	4.95	0.769	5	TCA<->TCA;S<->S	ACA<->ACA;T<->T	GTC<->GTC;V<->V	ACG<->ATG;T<->M	GGG<->AGG;G<->R	GGT<->GCT;G<->A	ATC<->ATC;I<->I	CTA<->CTA;L<->L	GAA<->GAA;E<->E	AAG<->AAG;K<->K	CTA<->CTA;L<->L	CCA<->CCA;P<->P	CCA<->CCA;P<->P	TGG<->TGG;W<->W	GTG<->GTG;V<->V	ATA<->ATA;I<->I	AGG<->AGG;R<->R	GAC<->GAC;D<->D	TTA<->TTA;L<->L	GCT<->GCT;A<->A	GGC<->AGC;G<->S	AGA<->AGA;R<->R	AAT<->AAT;N<->N	GCG<->GCG;A<->A	AGG<->AAG;R<->K	ATT<->ATT;I<->I	GTT<->GTT;V<->V	GCC<->GCC;A<->A	AAC<->AAC;N<->N	TGG<->TGG;W<->W	CTT<->TTT;L<->F	ATC<->ATC;I<->I	AAG<->GAG;K<->E	AAC<->AAC;N<->N	TCT<->CCT;S<->P	GAA<->GAA;E<->E	AAG<->AAC;K<->N
PI 548316	HN024	4.15	0.67	4.61	TCA<->TCA;S<->S	ACA<->GCA;T<->A	GTC<->GCC;V<->A	ACG<->ACG;T<->T	GGG<->GGG;G<->G	GGT<->GGT;G<->G	ATC<->ATC;I<->I	CTA<->CTA;L<->L	GAA<->CAA;E<->Q	AAG<->AAC;K<->N	CTA<->GTA;L<->V	CCA<->CAA;P<->Q	CCA<->CCA;P<->P	TGG<->TGG;W<->W	GTG<->GCG;V<->A	ATA<->ATA;I<->I	AGG<->AGG;R<->R	GAC<->GAC;D<->D	TTA<->TTA;L<->L	GCT<->GTT;A<->V	GGC<->GGC;G<->G	AGA<->AGA;R<->R	AAT<->AAT;N<->N	GCG<->GCG;A<->A	AGG<->AGG;R<->R	ATT<->ACT;I<->T	GTT<->ATT;V<->I	GCC<->GCC;A<->A	AAC<->AAG;N<->K	TGG<->TGG;W<->W	CTT<->TTT;L<->F	ATC<->ATC;I<->I	AAG<->AAG;K<->K	AAC<->AAC;N<->N	TCT<->CCT;S<->P	GAA<->GAA;E<->E	AAG<->AAC;K<->N
PI 567516C	HN025	4.72	0.72	4.45	TCA<->TCA;S<->S	ACA<->ACA;T<->T	GTC<->GTC;V<->V	ACG<->ACG;T<->T	GGG<->GGG;G<->G	GGT<->GGT;G<->G	ATC<->ATC;I<->I	CTA<->ATA;L<->I	GAA<->CAA;E<->Q	AAG<->AAC;K<->N	CTA<->GTA;L<->V	CCA<->CAA;P<->Q	CCA<->CCA;P<->P	TGG<->TGG;W<->W	GTG<->GCG;V<->A	ATA<->ATA;I<->I	AGG<->AGG;R<->R	GAC<->GAC;D<->D	TTA<->TTA;L<->L	GCT<->GTT;A<->V	GGC<->GGC;G<->G	AGA<->AGT;R<->S	AAT<->TAT;N<->Y	GCG<->GTG;A<->V	AGG<->AAG;R<->K	ATT<->ATT;I<->I	GTT<->GTT;V<->V	GCC<->GCC;A<->A	AAC<->AAC;N<->N	TGG<->TGG;W<->W	CTT<->CTT;L<->L	ATC<->GTC;I<->V	AAG<->AAG;K<->K	AAC<->AAC;N<->N	TCT<->CCT;S<->P	GAA<->GAA;E<->E	AAG<->AAC;K<->N
PI 612611	HN026	4.22	0.71	4.36	TCA<->TCA;S<->S	ACA<->ACA;T<->T	GTC<->GTC;V<->V	ACG<->ACG;T<->T	GGG<->GGG;G<->G	GGT<->GCT;G<->A	ATC<->ATC;I<->I	CTA<->CTA;L<->L	GAA<->GAA;E<->E	AAG<->AAG;K<->K	CTA<->GTA;L<->V	CCA<->CCA;P<->P	CCA<->CCA;P<->P	TGG<->TGG;W<->W	GTG<->GTG;V<->V	ATA<->ATA;I<->I	AGG<->AGG;R<->R	GAC<->GAC;D<->D	TTA<->TTA;L<->L	GCT<->GTT;A<->V	GGC<->GGC;G<->G	NNN<->NNN;X<->X	NNN<->NNN;X<->X	GCG<->GTG;A<->V	AGG<->AAG;R<->K	ATT<->ATT;I<->I	GTT<->GTT;V<->V	GCC<->GCC;A<->A	AAC<->AAC;N<->N	TGG<->TGG;W<->W	CTT<->TTT;L<->F	ATC<->GTC;I<->V	AAG<->AAG;K<->K	AAC<->AAC;N<->N	TCT<->CCT;S<->P	GAA<->GAT;E<->D	AAG<->AAC;K<->N
S10-11227	HN027	6.96	0.81	4.79	TCA<->TCA;S<->S	ACA<->ACA;T<->T	GTC<->GTC;V<->V	ACG<->ACG;T<->T	GGG<->GGG;G<->G	GGT<->GCT;G<->A	ATC<->GTC;I<->V	CTA<->CTA;L<->L	GAA<->CAA;E<->Q	AAG<->AAC;K<->N	CTA<->GTA;L<->V	CCA<->CAA;P<->Q	CCA<->CCA;P<->P	TGG<->TGG;W<->W	GTG<->GTG;V<->V	ATA<->ATA;I<->I	AGG<->AGG;R<->R	GAC<->GAC;D<->D	TTA<->TTA;L<->L	GCT<->GCT;A<->A	NNN<->NNN;X<->X	AGA<->AGA;R<->R	AAT<->AAT;N<->N	GCG<->GCG;A<->A	AGG<->AGG;R<->R	ATT<->ACT;I<->T	GTT<->ATT;V<->I	GCC<->GCC;A<->A	AAC<->AAG;N<->K	TGG<->TGG;W<->W	CTT<->CTT;L<->L	ATC<->ATC;I<->I	AAG<->AAG;K<->K	AAC<->AAC;N<->N	TCT<->TCT;S<->S	GAA<->GAT;E<->D	AAG<->AAC;K<->N
Holladay (S-100)	HN028	6.43	1.05	4.39	TCA<->TCA;S<->S	ACA<->ACA;T<->T	GTC<->GTC;V<->V	ACG<->ACG;T<->T	GGG<->GGG;G<->G	GGT<->GGT;G<->G	ATC<->GTC;I<->V	CTA<->CTA;L<->L	GAA<->CAA;E<->Q	AAG<->AAC;K<->N	CTA<->GTA;L<->V	CCA<->CAA;P<->Q	CCA<->CCA;P<->P	TGG<->TGG;W<->W	GTG<->GCG;V<->A	ATA<->ATA;I<->I	AGG<->AGG;R<->R	GAC<->GGC;D<->G	TTA<->TTA;L<->L	GCT<->GCT;A<->A	GGC<->GGC;G<->G	AGA<->AGA;R<->R	AAT<->AAT;N<->N	GCG<->GCG;A<->A	AGG<->AGG;R<->R	ATT<->ATT;I<->I	GTT<->GTT;V<->V	GCC<->GCC;A<->A	AAC<->AAC;N<->N	TGG<->TGG;W<->W	CTT<->TTT;L<->F	ATC<->ATC;I<->I	AAG<->AAG;K<->K	AAC<->AAC;N<->N	TCT<->CCT;S<->P	GAA<->GAA;E<->E	AAG<->AAC;K<->N
IA3023	HN029	6.87	0.98	4.47	TCA<->TCA;S<->S	ACA<->ACA;T<->T	GTC<->GTC;V<->V	ACG<->ATG;T<->M	GGG<->AGG;G<->R	GGT<->GGT;G<->G	ATC<->GTC;I<->V	CTA<->CTA;L<->L	GAA<->GAA;E<->E	AAG<->AAG;K<->K	CTA<->CTA;L<->L	CCA<->CCA;P<->P	CCA<->CCA;P<->P	TGG<->TGG;W<->W	NNN<->NNN;X<->X	ATA<->ATA;I<->I	AGG<->AGG;R<->R	GAC<->GAC;D<->D	TTA<->TTA;L<->L	GCT<->GCT;A<->A	GGC<->GGC;G<->G	AGA<->AGA;R<->R	AAT<->AAT;N<->N	GCG<->GCG;A<->A	AGG<->AGG;R<->R	ATT<->ATT;I<->I	GTT<->GTT;V<->V	GCC<->GCC;A<->A	AAC<->AAC;N<->N	TGG<->TGG;W<->W	CTT<->CTT;L<->L	ATC<->ATC;I<->I	AAG<->AAG;K<->K	AAC<->AAC;N<->N	TCT<->TCT;S<->S	GAA<->GAA;E<->E	AAG<->AAC;K<->N
Maverick	HN030	6.31	0.859	4.71	TCA<->TCA;S<->S	ACA<->ACA;T<->T	GTC<->GTC;V<->V	ACG<->ACG;T<->T	GGG<->GGG;G<->G	GGT<->GGT;G<->G	ATC<->ATC;I<->I	CTA<->CTA;L<->L	GAA<->GAA;E<->E	AAG<->AAG;K<->K	CTA<->GTA;L<->V	CCA<->CCA;P<->P	CCA<->CCA;P<->P	TGG<->TGG;W<->W	GTG<->GCG;V<->A	ATA<->ATA;I<->I	AGG<->AAG;R<->K	GAC<->GGC;D<->G	TTA<->TTA;L<->L	GCT<->GCT;A<->A	GGC<->GGC;G<->G	AGA<->AGA;R<->R	AAT<->AAT;N<->N	GCG<->GCG;A<->A	AGG<->AGG;R<->R	ATT<->ACT;I<->T	GTT<->ATT;V<->I	GCC<->GCC;A<->A	AAC<->AAG;N<->K	TGG<->TGG;W<->W	CTT<->CTT;L<->L	ATC<->ATC;I<->I	AAG<->AAG;K<->K	AAC<->AAC;N<->N	TCT<->TCT;S<->S	GAA<->GAA;E<->E	AAG<->AAG;K<->K
PI 079691-4	HN031	2.72	0.659	4.59	TCA<->TCA;S<->S	ACA<->ACA;T<->T	GTC<->GTC;V<->V	ACG<->ACG;T<->T	GGG<->GGG;G<->G	GGT<->GCT;G<->A	ATC<->GTC;I<->V	CTA<->CTA;L<->L	GAA<->CAA;E<->Q	AAG<->AAC;K<->N	CTA<->GTA;L<->V	CCA<->CAA;P<->Q	CCA<->CCA;P<->P	TGG<->TGG;W<->W	GTG<->GCG;V<->A	ATA<->ATA;I<->I	AGG<->ATG;R<->M	GAC<->GAC;D<->D	TTA<->TTA;L<->L	GCT<->GCT;A<->A	GGC<->GGC;G<->G	AGA<->AGT;R<->S	AAT<->GAT;N<->D	GCG<->GTG;A<->V	AGG<->AAG;R<->K	ATT<->ATT;I<->I	GTT<->GTT;V<->V	GCC<->GCC;A<->A	AAC<->AAC;N<->N	TGG<->TGG;W<->W	CTT<->TTT;L<->F	ATC<->ATC;I<->I	AAG<->AAG;K<->K	AAC<->AAC;N<->N	TCT<->CCT;S<->P	GAA<->GAT;E<->D	AAG<->AAC;K<->N
PI 086006	HN032	5.32	1.25	4.25	TCA<->TTA;S<->L	ACA<->ACA;T<->T	GTC<->GCC;V<->A	ACG<->ACG;T<->T	GGG<->GGG;G<->G	GGT<->GCT;G<->A	ATC<->ATC;I<->I	CTA<->CTA;L<->L	GAA<->GAA;E<->E	AAG<->AAG;K<->K	CTA<->GTA;L<->V	CCA<->CCA;P<->P	CCA<->CCA;P<->P	TGG<->TGG;W<->W	GTG<->GTG;V<->V	ATA<->ATA;I<->I	AGG<->AAG;R<->K	GAC<->GGC;D<->G	TTA<->TTA;L<->L	GCT<->GCT;A<->A	GGC<->GGC;G<->G	AGA<->AGT;R<->S	AAT<->GAT;N<->D	GCG<->GTG;A<->V	AGG<->AAG;R<->K	ATT<->ATT;I<->I	GTT<->GTT;V<->V	GCC<->GCC;A<->A	AAC<->AAC;N<->N	TGG<->TGG;W<->W	CTT<->CTT;L<->L	ATC<->ATC;I<->I	AAG<->AAG;K<->K	AAC<->AAC;N<->N	TCT<->CCT;S<->P	GAA<->GAT;E<->D	AAG<->AAC;K<->N
PI 087617	HN033	3.04	0.729	3.4	TCA<->TCA;S<->S	ACA<->ACA;T<->T	GTC<->GTC;V<->V	ACG<->ATG;T<->M	GGG<->AGG;G<->R	GGT<->GCT;G<->A	ATC<->GTC;I<->V	CTA<->CTA;L<->L	GAA<->CAA;E<->Q	AAG<->AAC;K<->N	CTA<->GTA;L<->V	CCA<->CAA;P<->Q	CCA<->TCA;P<->S	TGG<->TGG;W<->W	GTG<->GTG;V<->V	ATA<->ATA;I<->I	AGG<->AGG;R<->R	GAC<->GAC;D<->D	TTA<->TTA;L<->L	GCT<->GCT;A<->A	GGC<->GGC;G<->G	AGA<->AGA;R<->R	AAT<->AAT;N<->N	GCG<->GCG;A<->A	AGG<->AGG;R<->R	ATT<->ACT;I<->T	GTT<->ATT;V<->I	GCC<->GTC;A<->V	AAC<->AAG;N<->K	TGG<->TGG;W<->W	CTT<->TTT;L<->F	ATC<->ATC;I<->I	AAG<->GAG;K<->E	AAC<->AAC;N<->N	TCT<->CCT;S<->P	GAA<->GAA;E<->E	AAG<->AAG;K<->K
PI 087631-1	HN034	4.77	0.72	5.19	TCA<->TCA;S<->S	ACA<->GCA;T<->A	GTC<->GCC;V<->A	ACG<->ACG;T<->T	GGG<->GGG;G<->G	GGT<->GGT;G<->G	ATC<->ATC;I<->I	CTA<->CTA;L<->L	GAA<->CAA;E<->Q	AAG<->AAC;K<->N	CTA<->GTA;L<->V	CCA<->CAA;P<->Q	CCA<->CCA;P<->P	TGG<->TGG;W<->W	GTG<->GCG;V<->A	ATA<->ATA;I<->I	AGG<->AGG;R<->R	GAC<->GAC;D<->D	TTA<->TTA;L<->L	GCT<->GTT;A<->V	GGC<->GGC;G<->G	AGA<->AGT;R<->S	NNN<->NNN;X<->X	GCG<->GTG;A<->V	AGG<->AAG;R<->K	ATT<->ATT;I<->I	GTT<->GTT;V<->V	GCC<->GCC;A<->A	AAC<->AAC;N<->N	TGG<->TGG;W<->W	CTT<->TTT;L<->F	ATC<->ATC;I<->I	AAG<->AAG;K<->K	AAC<->AAC;N<->N	TCT<->CCT;S<->P	GAA<->GAT;E<->D	AAG<->AAC;K<->N
PI 196175	HN035	3.13	0.76	4.447	TCA<->TCA;S<->S	ACA<->ACA;T<->T	GTC<->GTC;V<->V	ACG<->ACG;T<->T	GGG<->GGG;G<->G	GGT<->GCT;G<->A	ATC<->GTC;I<->V	CTA<->CTA;L<->L	GAA<->GAA;E<->E	AAG<->AAG;K<->K	CTA<->GTA;L<->V	CCA<->CCA;P<->P	CCA<->TCA;P<->S	TGG<->TGG;W<->W	NNN<->NNN;X<->X	ATA<->ATA;I<->I	AGG<->AGG;R<->R	GAC<->GAC;D<->D	TTA<->ATA;L<->I	GCT<->GCT;A<->A	NNN<->NNN;X<->X	AGA<->AGT;R<->S	NNN<->NNN;X<->X	GCG<->GTG;A<->V	AGG<->AAG;R<->K	ATT<->ATT;I<->I	GTT<->GTT;V<->V	GCC<->GCC;A<->A	AAC<->AAC;N<->N	TGG<->TGG;W<->W	CTT<->TTT;L<->F	ATC<->ATC;I<->I	AAG<->AAG;K<->K	AAC<->AAC;N<->N	TCT<->TCT;S<->S	GAA<->GAT;E<->D	AAG<->AAG;K<->K
PI 200508	HN037	4.84	0.82	5.3	TCA<->TCA;S<->S	ACA<->ACA;T<->T	GTC<->GTC;V<->V	ACG<->ATG;T<->M	GGG<->AGG;G<->R	GGT<->GCT;G<->A	ATC<->GTC;I<->V	CTA<->CTA;L<->L	GAA<->GAA;E<->E	AAG<->AAG;K<->K	CTA<->GTA;L<->V	CCA<->CCA;P<->P	CCA<->CCA;P<->P	TGG<->TGG;W<->W	GTG<->GTG;V<->V	ATA<->ATA;I<->I	AGG<->AGG;R<->R	GAC<->GAC;D<->D	TTA<->ATA;L<->I	GCT<->GCT;A<->A	NNN<->NNN;X<->X	NNN<->NNN;X<->X	AAT<->GAT;N<->D	GCG<->GCG;A<->A	AGG<->AGG;R<->R	ATT<->ACT;I<->T	GTT<->ATT;V<->I	GCC<->GCC;A<->A	AAC<->AAG;N<->K	TGG<->TGG;W<->W	CTT<->TTT;L<->F	ATC<->ATC;I<->I	AAG<->AAG;K<->K	AAC<->AAC;N<->N	TCT<->CCT;S<->P	GAA<->GAA;E<->E	AAG<->AAC;K<->N
PI 248515	HN038	NA	NA	NA	TCA<->TCA;S<->S	ACA<->ACA;T<->T	GTC<->GTC;V<->V	ACG<->ATG;T<->M	GGG<->AGG;G<->R	GGT<->GGT;G<->G	ATC<->GTC;I<->V	CTA<->CTA;L<->L	GAA<->CAA;E<->Q	AAG<->AAC;K<->N	CTA<->GTA;L<->V	CCA<->CCA;P<->P	CCA<->TCA;P<->S	TGG<->TGG;W<->W	GTG<->GCG;V<->A	ATA<->ATA;I<->I	AGG<->AGG;R<->R	GAC<->GAC;D<->D	TTA<->ATA;L<->I	GCT<->GCT;A<->A	GGC<->GGC;G<->G	AGA<->AGA;R<->R	AAT<->AAT;N<->N	GCG<->GCG;A<->A	AGG<->AGG;R<->R	ATT<->ACT;I<->T	GTT<->ATT;V<->I	GCC<->GCC;A<->A	AAC<->AAG;N<->K	TGG<->TGA;W<->U	CTT<->TTT;L<->F	ATC<->ATC;I<->I	AAG<->AAG;K<->K	AAC<->AAC;N<->N	TCT<->CCT;S<->P	GAA<->GAA;E<->E	AAG<->AAC;K<->N
PI 366121	HN039	2.71	0.86	6.12	TCA<->TCA;S<->S	ACA<->ACA;T<->T	GTC<->GTC;V<->V	ACG<->ATG;T<->M	GGG<->AGG;G<->R	GGT<->GCT;G<->A	ATC<->GTC;I<->V	CTA<->CTA;L<->L	GAA<->GAA;E<->E	AAG<->AAG;K<->K	CTA<->GTA;L<->V	CCA<->CCA;P<->P	CCA<->TCA;P<->S	TGG<->TGG;W<->W	GTG<->GTG;V<->V	ATA<->ATA;I<->I	AGG<->AGG;R<->R	GAC<->GAC;D<->D	TTA<->TTA;L<->L	GCT<->GCT;A<->A	GGC<->GGC;G<->G	AGA<->AGT;R<->S	AAT<->GAT;N<->D	GCG<->GTG;A<->V	AGG<->AAG;R<->K	ATT<->ATT;I<->I	GTT<->GTT;V<->V	GCC<->GCC;A<->A	AAC<->AAC;N<->N	TGG<->TGA;W<->U	CTT<->CTT;L<->L	ATC<->ATC;I<->I	AAG<->AAG;K<->K	AAC<->AAC;N<->N	TCT<->CCT;S<->P	GAA<->GAA;E<->E	AAG<->AAG;K<->K
PI 378702	HN040	1.02	0.69	3.81	TCA<->TCA;S<->S	ACA<->ACA;T<->T	GTC<->GTC;V<->V	ACG<->ATG;T<->M	GGG<->AGG;G<->R	GGT<->GCT;G<->A	ATC<->ATC;I<->I	CTA<->CTA;L<->L	GAA<->GAA;E<->E	AAG<->AAG;K<->K	CTA<->GTA;L<->V	CCA<->CCA;P<->P	CCA<->TCA;P<->S	TGG<->TGG;W<->W	GTG<->GTG;V<->V	ATA<->ATA;I<->I	AGG<->AGG;R<->R	GAC<->GAC;D<->D	TTA<->TTA;L<->L	GCT<->GCT;A<->A	GGC<->AGC;G<->S	NNN<->NNN;X<->X	AAT<->GAT;N<->D	GCG<->GTG;A<->V	AGG<->AAG;R<->K	ATT<->ACT;I<->T	GTT<->GTT;V<->V	GCC<->GCC;A<->A	AAC<->AAG;N<->K	TGG<->TGG;W<->W	CTT<->CTT;L<->L	ATC<->ATC;I<->I	AAG<->AAG;K<->K	AAC<->AAC;N<->N	TCT<->CCT;S<->P	GAA<->GAA;E<->E	AAG<->AAC;K<->N
PI 398593	HN041	4.68	0.84	3.35	TCA<->TCA;S<->S	ACA<->ACA;T<->T	GTC<->GTC;V<->V	ACG<->ATG;T<->M	GGG<->AGG;G<->R	GGT<->GCT;G<->A	ATC<->ATC;I<->I	CTA<->CTA;L<->L	GAA<->GAA;E<->E	AAG<->AAG;K<->K	CTA<->CTA;L<->L	CCA<->CCA;P<->P	CCA<->TCA;P<->S	TGG<->TGG;W<->W	GTG<->GTG;V<->V	ATA<->ATA;I<->I	AGG<->AGG;R<->R	GAC<->GAC;D<->D	TTA<->ATA;L<->I	GCT<->GCT;A<->A	GGC<->GGC;G<->G	AGA<->AGA;R<->R	AAT<->TAT;N<->Y	GCG<->GCG;A<->A	AGG<->AAG;R<->K	ATT<->ATT;I<->I	GTT<->GTT;V<->V	GCC<->GCC;A<->A	AAC<->AAC;N<->N	TGG<->TGA;W<->U	CTT<->TTT;L<->F	ATC<->GTC;I<->V	AAG<->AAG;K<->K	AAC<->AAC;N<->N	TCT<->CCT;S<->P	GAA<->GAT;E<->D	AAG<->AAC;K<->N
PI 398595	HN042	5.32	0.97	4.18	TCA<->TCA;S<->S	ACA<->ACA;T<->T	GTC<->GTC;V<->V	ACG<->ATG;T<->M	GGG<->AGG;G<->R	GGT<->GCT;G<->A	ATC<->ATC;I<->I	CTA<->CTA;L<->L	GAA<->GAA;E<->E	AAG<->AAG;K<->K	CTA<->CTA;L<->L	CCA<->CCA;P<->P	CCA<->TCA;P<->S	TGG<->TGG;W<->W	GTG<->GCG;V<->A	ATA<->ATA;I<->I	AGG<->AAG;R<->K	GAC<->GAC;D<->D	TTA<->TTA;L<->L	GCT<->GCT;A<->A	NNN<->NNN;X<->X	NNN<->NNN;X<->X	AAT<->TAT;N<->Y	GCG<->GCG;A<->A	AGG<->AAG;R<->K	ATT<->ATT;I<->I	GTT<->GTT;V<->V	GCC<->GTC;A<->V	AAC<->AAC;N<->N	TGG<->TGA;W<->U	CTT<->TTT;L<->F	ATC<->GTC;I<->V	AAG<->AAG;K<->K	AAC<->AAC;N<->N	TCT<->CCT;S<->P	GAA<->GAT;E<->D	AAG<->AAC;K<->N
PI 398610	HN043	5.85	1.259	4.41	TCA<->TCA;S<->S	ACA<->ACA;T<->T	GTC<->GTC;V<->V	ACG<->ACG;T<->T	GGG<->GGG;G<->G	GGT<->GCT;G<->A	ATC<->ATC;I<->I	CTA<->CTA;L<->L	GAA<->GAA;E<->E	AAG<->AAG;K<->K	CTA<->CTA;L<->L	CCA<->CCA;P<->P	CCA<->TCA;P<->S	TGG<->TTG;W<->L	GTG<->GCG;V<->A	ATA<->ATA;I<->I	AGG<->AGG;R<->R	GAC<->GAC;D<->D	TTA<->ATA;L<->I	GCT<->GCT;A<->A	NNN<->NNN;X<->X	AGA<->AGT;R<->S	AAT<->AAT;N<->N	GCG<->GTG;A<->V	AGG<->AAG;R<->K	ATT<->ATT;I<->I	GTT<->GTT;V<->V	GCC<->GTC;A<->V	AAC<->AAC;N<->N	TGG<->TGA;W<->U	CTT<->TTT;L<->F	ATC<->ATC;I<->I	AAG<->AAG;K<->K	AAC<->AAC;N<->N	TCT<->TCT;S<->S	GAA<->GAA;E<->E	AAG<->AAC;K<->N
PI 398614	HN044	4.57	1.07	3.53	TCA<->TCA;S<->S	ACA<->ACA;T<->T	GTC<->GTC;V<->V	ACG<->ACG;T<->T	GGG<->GGG;G<->G	GGT<->GCT;G<->A	ATC<->ATC;I<->I	CTA<->CTA;L<->L	GAA<->GAA;E<->E	AAG<->AAG;K<->K	CTA<->CTA;L<->L	CCA<->CCA;P<->P	CCA<->TCA;P<->S	TGG<->TTG;W<->L	GTG<->GCG;V<->A	ATA<->ATA;I<->I	AGG<->AGG;R<->R	GAC<->GAC;D<->D	TTA<->ATA;L<->I	GCT<->GCT;A<->A	GGC<->AGC;G<->S	NNN<->NNN;X<->X	NNN<->NNN;X<->X	GCG<->GCG;A<->A	AGG<->AAG;R<->K	ATT<->ATT;I<->I	GTT<->GTT;V<->V	GCC<->GTC;A<->V	AAC<->AAC;N<->N	TGG<->TGA;W<->U	CTT<->TTT;L<->F	ATC<->GTC;I<->V	AAG<->AAG;K<->K	AAC<->AAC;N<->N	TCT<->CCT;S<->P	GAA<->GAT;E<->D	AAG<->AAC;K<->N
PI 407162	HN045	1.43	0.738	4.16	TCA<->TCA;S<->S	ACA<->ACA;T<->T	GTC<->GCC;V<->A	ACG<->ATG;T<->M	GGG<->AGG;G<->R	GGT<->GCT;G<->A	ATC<->GTC;I<->V	CTA<->CTA;L<->L	GAA<->GAA;E<->E	AAG<->AAG;K<->K	CTA<->GTA;L<->V	CCA<->CCA;P<->P	CCA<->TCA;P<->S	TGG<->TGG;W<->W	GTG<->GCG;V<->A	ATA<->ATA;I<->I	AGG<->AGG;R<->R	GAC<->GAC;D<->D	TTA<->TTA;L<->L	GCT<->GCT;A<->A	GGC<->GGC;G<->G	AGA<->AGT;R<->S	NNN<->NNN;X<->X	GCG<->GTG;A<->V	AGG<->AAG;R<->K	ATT<->ATT;I<->I	GTT<->GTT;V<->V	GCC<->GCC;A<->A	AAC<->AAC;N<->N	TGG<->TGA;W<->U	CTT<->CTT;L<->L	ATC<->ATC;I<->I	AAG<->AAG;K<->K	AAC<->AAC;N<->N	TCT<->CCT;S<->P	GAA<->GAA;E<->E	AAG<->AAG;K<->K
PI 407184	HN046	2.3	0.84	5.4	TCA<->TCA;S<->S	ACA<->ACA;T<->T	GTC<->GCC;V<->A	ACG<->ACG;T<->T	GGG<->GGG;G<->G	GGT<->GGT;G<->G	ATC<->ATC;I<->I	CTA<->CTA;L<->L	GAA<->CAA;E<->Q	AAG<->AAC;K<->N	CTA<->GTA;L<->V	CCA<->CCA;P<->P	CCA<->CCA;P<->P	TGG<->TGG;W<->W	GTG<->GCG;V<->A	ATA<->TTA;I<->L	AGG<->AGG;R<->R	GAC<->GAC;D<->D	TTA<->ATA;L<->I	GCT<->GCT;A<->A	GGC<->GGC;G<->G	AGA<->AGT;R<->S	AAT<->GAT;N<->D	GCG<->GTG;A<->V	AGG<->AAG;R<->K	ATT<->ATT;I<->I	GTT<->GTT;V<->V	GCC<->GCC;A<->A	AAC<->AAC;N<->N	TGG<->TGG;W<->W	CTT<->CTT;L<->L	ATC<->ATC;I<->I	AAG<->AAG;K<->K	AAC<->AAC;N<->N	TCT<->CCT;S<->P	GAA<->GAA;E<->E	AAG<->AAC;K<->N
PI 407729	HN047	5.56	0.748	5.02	TCA<->TTA;S<->L	ACA<->GCA;T<->A	GTC<->GCC;V<->A	ACG<->ACG;T<->T	GGG<->GGG;G<->G	GGT<->GCT;G<->A	ATC<->ATC;I<->I	CTA<->CTA;L<->L	GAA<->GAA;E<->E	AAG<->AAG;K<->K	CTA<->CTA;L<->L	CCA<->CCA;P<->P	CCA<->CCA;P<->P	TGG<->TGG;W<->W	GTG<->GCG;V<->A	ATA<->ATA;I<->I	AGG<->AGG;R<->R	GAC<->GAC;D<->D	TTA<->TTA;L<->L	GCT<->GTT;A<->V	GGC<->GGC;G<->G	AGA<->AGT;R<->S	NNN<->NNN;X<->X	GCG<->GTG;A<->V	AGG<->AAG;R<->K	ATT<->ATT;I<->I	GTT<->GTT;V<->V	GCC<->GCC;A<->A	AAC<->AAC;N<->N	TGG<->TGG;W<->W	CTT<->CTT;L<->L	ATC<->ATC;I<->I	AAG<->GAG;K<->E	AAC<->AAC;N<->N	TCT<->CCT;S<->P	GAA<->GAT;E<->D	AAG<->AAC;K<->N
PI 407965	HN048	3.39	0.88	3.86	TCA<->TCA;S<->S	ACA<->ACA;T<->T	GTC<->GTC;V<->V	ACG<->ATG;T<->M	GGG<->AGG;G<->R	GGT<->GCT;G<->A	ATC<->ATC;I<->I	CTA<->CTA;L<->L	GAA<->GAA;E<->E	AAG<->AAG;K<->K	CTA<->CTA;L<->L	CCA<->CCA;P<->P	CCA<->TCA;P<->S	TGG<->TGG;W<->W	GTG<->GTG;V<->V	ATA<->ATA;I<->I	AGG<->AAG;R<->K	GAC<->GAC;D<->D	TTA<->TTA;L<->L	GCT<->GCT;A<->A	GGC<->GGC;G<->G	AGA<->AGT;R<->S	NNN<->NNN;X<->X	GCG<->GTG;A<->V	AGG<->AGG;R<->R	ATT<->ACT;I<->T	GTT<->ATT;V<->I	GCC<->GCC;A<->A	AAC<->AAG;N<->K	TGG<->TGA;W<->U	CTT<->TTT;L<->F	ATC<->ATC;I<->I	AAG<->AAG;K<->K	AAC<->AAC;N<->N	TCT<->CCT;S<->P	GAA<->GAA;E<->E	AAG<->AAG;K<->K
PI 408105A	HN049	4.52	0.74	4.5	TCA<->TCA;S<->S	ACA<->ACA;T<->T	GTC<->GTC;V<->V	ACG<->ATG;T<->M	GGG<->AGG;G<->R	GGT<->GGT;G<->G	ATC<->GTC;I<->V	CTA<->CTA;L<->L	GAA<->CAA;E<->Q	AAG<->AAC;K<->N	CTA<->GTA;L<->V	CCA<->CAA;P<->Q	CCA<->TCA;P<->S	TGG<->TGG;W<->W	GTG<->GTG;V<->V	ATA<->ATA;I<->I	AGG<->AAG;R<->K	GAC<->GAC;D<->D	TTA<->TTA;L<->L	GCT<->GCT;A<->A	GGC<->GGC;G<->G	AGA<->AGA;R<->R	AAT<->AAT;N<->N	GCG<->GCG;A<->A	AGG<->AGG;R<->R	ATT<->ACT;I<->T	GTT<->ATT;V<->I	GCC<->GCC;A<->A	AAC<->AAG;N<->K	TGG<->TGG;W<->W	CTT<->TTT;L<->F	ATC<->ATC;I<->I	AAG<->AAG;K<->K	AAC<->AAC;N<->N	TCT<->TCT;S<->S	GAA<->GAA;E<->E	AAG<->AAC;K<->N
PI 416937	HN050	6.77	0.97	3.94	TCA<->TCA;S<->S	ACA<->ACA;T<->T	GTC<->GTC;V<->V	ACG<->ATG;T<->M	GGG<->AGG;G<->R	GGT<->GGT;G<->G	ATC<->ATC;I<->I	CTA<->CTA;L<->L	GAA<->CAA;E<->Q	AAG<->AAC;K<->N	CTA<->GTA;L<->V	CCA<->CAA;P<->Q	CCA<->TCA;P<->S	TGG<->TTG;W<->L	GTG<->GTG;V<->V	ATA<->ATA;I<->I	AGG<->AGG;R<->R	GAC<->GGC;D<->G	TTA<->TTA;L<->L	GCT<->GCT;A<->A	GGC<->GGC;G<->G	AGA<->AGA;R<->R	AAT<->AAT;N<->N	GCG<->GCG;A<->A	AGG<->AGG;R<->R	ATT<->ACT;I<->T	GTT<->ATT;V<->I	GCC<->GCC;A<->A	AAC<->AAG;N<->K	TGG<->TGG;W<->W	CTT<->CTT;L<->L	ATC<->ATC;I<->I	AAG<->AAG;K<->K	AAC<->AAC;N<->N	TCT<->TCT;S<->S	GAA<->GAA;E<->E	AAG<->AAC;K<->N
PI 424078	HN051	2.59	0.578	4.66	TCA<->TTA;S<->L	ACA<->ACA;T<->T	GTC<->GTC;V<->V	ACG<->ATG;T<->M	GGG<->AGG;G<->R	GGT<->GCT;G<->A	ATC<->ATC;I<->I	CTA<->CTA;L<->L	GAA<->CAA;E<->Q	AAG<->AAC;K<->N	CTA<->GTA;L<->V	CCA<->CAA;P<->Q	CCA<->CCA;P<->P	TGG<->TGG;W<->W	GTG<->GTG;V<->V	ATA<->ATA;I<->I	AGG<->AAG;R<->K	GAC<->GGC;D<->G	TTA<->TTA;L<->L	GCT<->GCT;A<->A	GGC<->GGC;G<->G	NNN<->NNN;X<->X	AAT<->GAT;N<->D	GCG<->GCG;A<->A	AGG<->AGG;R<->R	ATT<->ATT;I<->I	GTT<->GTT;V<->V	GCC<->GCC;A<->A	AAC<->AAC;N<->N	TGG<->TGG;W<->W	CTT<->CTT;L<->L	ATC<->ATC;I<->I	AAG<->AAG;K<->K	AAC<->AAC;N<->N	TCT<->TCT;S<->S	GAA<->GAA;E<->E	AAG<->AAC;K<->N
PI 424079	HN052	1.52	0.59	3.85	TCA<->TCA;S<->S	ACA<->ACA;T<->T	GTC<->GCC;V<->A	ACG<->ACG;T<->T	GGG<->GGG;G<->G	GGT<->GCT;G<->A	ATC<->ATC;I<->I	CTA<->CTA;L<->L	GAA<->GAA;E<->E	AAG<->AAG;K<->K	CTA<->GTA;L<->V	CCA<->CCA;P<->P	CCA<->CCA;P<->P	TGG<->TGG;W<->W	GTG<->GCG;V<->A	ATA<->TTA;I<->L	AGG<->AAG;R<->K	GAC<->GGC;D<->G	TTA<->ATA;L<->I	GCT<->GCT;A<->A	GGC<->AGC;G<->S	AGA<->AGA;R<->R	AAT<->AAT;N<->N	GCG<->GCG;A<->A	AGG<->AGG;R<->R	ATT<->ATT;I<->I	GTT<->GTT;V<->V	GCC<->GTC;A<->V	AAC<->AAC;N<->N	TGG<->TGG;W<->W	CTT<->CTT;L<->L	ATC<->ATC;I<->I	AAG<->AAG;K<->K	AAC<->AAC;N<->N	TCT<->CCT;S<->P	GAA<->GAA;E<->E	AAG<->AAC;K<->N
PI 424088	HN053	2.04	0.719	4.58	TCA<->TTA;S<->L	ACA<->ACA;T<->T	GTC<->GTC;V<->V	ACG<->ACG;T<->T	GGG<->GGG;G<->G	GGT<->GCT;G<->A	ATC<->ATC;I<->I	CTA<->CTA;L<->L	GAA<->GAA;E<->E	AAG<->AAG;K<->K	CTA<->CTA;L<->L	CCA<->CCA;P<->P	CCA<->TCA;P<->S	TGG<->TGG;W<->W	GTG<->GTG;V<->V	ATA<->TTA;I<->L	AGG<->AGG;R<->R	GAC<->GAC;D<->D	TTA<->TTA;L<->L	GCT<->GCT;A<->A	GGC<->GGC;G<->G	AGA<->AGT;R<->S	AAT<->GAT;N<->D	GCG<->GTG;A<->V	AGG<->AAG;R<->K	ATT<->ATT;I<->I	GTT<->GTT;V<->V	GCC<->GTC;A<->V	AAC<->AAC;N<->N	TGG<->TGG;W<->W	CTT<->TTT;L<->F	ATC<->ATC;I<->I	AAG<->AAG;K<->K	AAC<->AAC;N<->N	TCT<->CCT;S<->P	GAA<->GAA;E<->E	AAG<->AAC;K<->N
PI 437169B	HN054	5.24	1	3.51	TCA<->TCA;S<->S	ACA<->ACA;T<->T	GTC<->GTC;V<->V	ACG<->ACG;T<->T	GGG<->GGG;G<->G	GGT<->GCT;G<->A	ATC<->ATC;I<->I	CTA<->CTA;L<->L	GAA<->GAA;E<->E	AAG<->AAG;K<->K	CTA<->CTA;L<->L	CCA<->CCA;P<->P	CCA<->TCA;P<->S	TGG<->TGG;W<->W	GTG<->GTG;V<->V	ATA<->ATA;I<->I	AGG<->AGG;R<->R	GAC<->GAC;D<->D	TTA<->ATA;L<->I	GCT<->GCT;A<->A	NNN<->NNN;X<->X	AGA<->AGA;R<->R	AAT<->AAT;N<->N	GCG<->GCG;A<->A	AGG<->AAG;R<->K	ATT<->ATT;I<->I	GTT<->GTT;V<->V	GCC<->GCC;A<->A	AAC<->AAC;N<->N	TGG<->TGG;W<->W	CTT<->TTT;L<->F	ATC<->ATC;I<->I	AAG<->AAG;K<->K	AAC<->AAC;N<->N	TCT<->TCT;S<->S	GAA<->GAA;E<->E	AAG<->AAG;K<->K
PI 437679	HN055	5.59	0.72	4.35	TCA<->TCA;S<->S	ACA<->ACA;T<->T	GTC<->GTC;V<->V	ACG<->ACG;T<->T	GGG<->GGG;G<->G	GGT<->GCT;G<->A	ATC<->ATC;I<->I	CTA<->CTA;L<->L	GAA<->GAA;E<->E	AAG<->AAG;K<->K	CTA<->CTA;L<->L	CCA<->CCA;P<->P	CCA<->TCA;P<->S	TGG<->TGG;W<->W	GTG<->GTG;V<->V	ATA<->ATA;I<->I	AGG<->AAG;R<->K	GAC<->GGC;D<->G	TTA<->TTA;L<->L	GCT<->GTT;A<->V	GGC<->GGC;G<->G	AGA<->AGA;R<->R	AAT<->AAT;N<->N	GCG<->GCG;A<->A	AGG<->AAG;R<->K	ATT<->ATT;I<->I	GTT<->GTT;V<->V	GCC<->GCC;A<->A	AAC<->AAC;N<->N	TGG<->TGG;W<->W	CTT<->TTT;L<->F	ATC<->ATC;I<->I	AAG<->AAG;K<->K	AAC<->AAC;N<->N	TCT<->CCT;S<->P	GAA<->GAT;E<->D	AAG<->AAC;K<->N
PI 437863A	HN056	6.41	0.94	4.81	TCA<->TCA;S<->S	ACA<->ACA;T<->T	GTC<->GTC;V<->V	ACG<->ACG;T<->T	GGG<->GGG;G<->G	GGT<->GGT;G<->G	ATC<->GTC;I<->V	CTA<->CTA;L<->L	GAA<->CAA;E<->Q	AAG<->AAC;K<->N	CTA<->GTA;L<->V	CCA<->CAA;P<->Q	CCA<->CCA;P<->P	TGG<->TGG;W<->W	GTG<->GTG;V<->V	ATA<->ATA;I<->I	AGG<->AGG;R<->R	GAC<->GAC;D<->D	TTA<->TTA;L<->L	GCT<->GCT;A<->A	GGC<->GGC;G<->G	AGA<->AGA;R<->R	AAT<->AAT;N<->N	GCG<->GCG;A<->A	AGG<->AGG;R<->R	ATT<->ACT;I<->T	GTT<->ATT;V<->I	GCC<->GCC;A<->A	AAC<->AAG;N<->K	TGG<->TGG;W<->W	CTT<->TTT;L<->F	ATC<->ATC;I<->I	AAG<->AAG;K<->K	AAC<->AAC;N<->N	TCT<->TCT;S<->S	GAA<->GAA;E<->E	AAG<->AAG;K<->K
PI 438258	HN057	4.82	0.85	4.35	TCA<->TCA;S<->S	ACA<->ACA;T<->T	GTC<->GTC;V<->V	ACG<->ATG;T<->M	GGG<->AGG;G<->R	GGT<->GCT;G<->A	ATC<->ATC;I<->I	CTA<->CTA;L<->L	GAA<->CAA;E<->Q	AAG<->AAC;K<->N	CTA<->GTA;L<->V	CCA<->CAA;P<->Q	CCA<->CCA;P<->P	TGG<->TGG;W<->W	GTG<->GTG;V<->V	ATA<->ATA;I<->I	AGG<->AGG;R<->R	GAC<->GAC;D<->D	TTA<->TTA;L<->L	GCT<->GCT;A<->A	GGC<->GGC;G<->G	AGA<->AGA;R<->R	AAT<->AAT;N<->N	GCG<->GCG;A<->A	AGG<->AGG;R<->R	ATT<->ACT;I<->T	GTT<->ATT;V<->I	GCC<->GTC;A<->V	AAC<->AAG;N<->K	TGG<->TGG;W<->W	CTT<->TTT;L<->F	ATC<->ATC;I<->I	AAG<->AAG;K<->K	AAC<->AAC;N<->N	TCT<->TCT;S<->S	GAA<->GAA;E<->E	AAG<->AAG;K<->K
PI 458515	HN058	6.64	0.83	5.13	TCA<->TCA;S<->S	ACA<->ACA;T<->T	GTC<->GTC;V<->V	ACG<->ATG;T<->M	GGG<->AGG;G<->R	GGT<->GGT;G<->G	ATC<->ATC;I<->I	CTA<->CTA;L<->L	GAA<->GAA;E<->E	AAG<->AAG;K<->K	CTA<->GTA;L<->V	CCA<->CCA;P<->P	CCA<->TCA;P<->S	TGG<->TGG;W<->W	GTG<->GTG;V<->V	ATA<->ATA;I<->I	AGG<->AGG;R<->R	GAC<->GAC;D<->D	TTA<->TTA;L<->L	GCT<->GTT;A<->V	GGC<->GGC;G<->G	NNN<->NNN;X<->X	AAT<->GAT;N<->D	GCG<->GTG;A<->V	AGG<->AGG;R<->R	ATT<->ACT;I<->T	GTT<->ATT;V<->I	GCC<->GCC;A<->A	AAC<->AAG;N<->K	TGG<->TGG;W<->W	CTT<->TTT;L<->F	ATC<->ATC;I<->I	AAG<->AAG;K<->K	AAC<->AAC;N<->N	TCT<->CCT;S<->P	GAA<->GAT;E<->D	AAG<->AAC;K<->N
PI 464920B	HN059	NA	NA	NA	TCA<->TCA;S<->S	ACA<->ACA;T<->T	GTC<->GTC;V<->V	ACG<->ACG;T<->T	GGG<->GGG;G<->G	GGT<->GCT;G<->A	ATC<->ATC;I<->I	CTA<->CTA;L<->L	GAA<->CAA;E<->Q	AAG<->AAC;K<->N	CTA<->GTA;L<->V	CCA<->CAA;P<->Q	CCA<->TCA;P<->S	TGG<->TGG;W<->W	GTG<->GCG;V<->A	ATA<->ATA;I<->I	AGG<->AAG;R<->K	GAC<->GGC;D<->G	TTA<->TTA;L<->L	GCT<->GTT;A<->V	GGC<->GGC;G<->G	AGA<->AGA;R<->R	AAT<->AAT;N<->N	GCG<->GCG;A<->A	AGG<->AGG;R<->R	ATT<->ACT;I<->T	GTT<->ATT;V<->I	GCC<->GCC;A<->A	AAC<->AAG;N<->K	TGG<->TGG;W<->W	CTT<->TTT;L<->F	ATC<->ATC;I<->I	AAG<->AAG;K<->K	AAC<->AAC;N<->N	TCT<->CCT;S<->P	GAA<->GAT;E<->D	AAG<->AAG;K<->K
PI 467312	HN060	4.44	0.659	4.1	TCA<->TTA;S<->L	ACA<->GCA;T<->A	GTC<->GCC;V<->A	ACG<->ACG;T<->T	GGG<->GGG;G<->G	GGT<->GCT;G<->A	ATC<->ATC;I<->I	CTA<->CTA;L<->L	GAA<->CAA;E<->Q	AAG<->AAC;K<->N	CTA<->GTA;L<->V	CCA<->CAA;P<->Q	CCA<->CCA;P<->P	TGG<->TGG;W<->W	GTG<->GTG;V<->V	ATA<->ATA;I<->I	AGG<->AGG;R<->R	GAC<->GAC;D<->D	TTA<->TTA;L<->L	GCT<->GTT;A<->V	GGC<->GGC;G<->G	AGA<->AGT;R<->S	NNN<->NNN;X<->X	GCG<->GTG;A<->V	AGG<->AAG;R<->K	ATT<->ATT;I<->I	GTT<->GTT;V<->V	GCC<->GCC;A<->A	AAC<->AAC;N<->N	TGG<->TGG;W<->W	CTT<->TTT;L<->F	ATC<->ATC;I<->I	AAG<->AAG;K<->K	AAC<->AAC;N<->N	TCT<->CCT;S<->P	GAA<->GAT;E<->D	AAG<->AAC;K<->N
PI 471938	HN061	5.38	0.75	4.1	TCA<->TCA;S<->S	ACA<->ACA;T<->T	GTC<->GTC;V<->V	ACG<->ACG;T<->T	GGG<->GGG;G<->G	GGT<->GCT;G<->A	ATC<->GTC;I<->V	CTA<->CTA;L<->L	GAA<->CAA;E<->Q	AAG<->AAC;K<->N	CTA<->GTA;L<->V	CCA<->CCA;P<->P	CCA<->CCA;P<->P	TGG<->TGG;W<->W	GTG<->GCG;V<->A	ATA<->ATA;I<->I	AGG<->AAG;R<->K	GAC<->GGC;D<->G	TTA<->TTA;L<->L	GCT<->GCT;A<->A	GGC<->AGC;G<->S	AGA<->AGA;R<->R	AAT<->AAT;N<->N	GCG<->GCG;A<->A	AGG<->AGG;R<->R	ATT<->ACT;I<->T	GTT<->ATT;V<->I	GCC<->GCC;A<->A	AAC<->AAG;N<->K	TGG<->TGG;W<->W	CTT<->CTT;L<->L	ATC<->ATC;I<->I	AAG<->AAG;K<->K	AAC<->AAC;N<->N	TCT<->CCT;S<->P	GAA<->GAT;E<->D	AAG<->AAC;K<->N
PI 475783B	HN062	5.4	0.82	3.96	TCA<->TCA;S<->S	ACA<->ACA;T<->T	GTC<->GTC;V<->V	ACG<->ACG;T<->T	GGG<->GGG;G<->G	GGT<->GCT;G<->A	ATC<->ATC;I<->I	CTA<->CTA;L<->L	GAA<->GAA;E<->E	AAG<->AAG;K<->K	CTA<->GTA;L<->V	CCA<->CCA;P<->P	CCA<->CCA;P<->P	TGG<->TGG;W<->W	GTG<->GCG;V<->A	ATA<->ATA;I<->I	AGG<->AAG;R<->K	GAC<->GGC;D<->G	TTA<->TTA;L<->L	GCT<->GCT;A<->A	NNN<->NNN;X<->X	AGA<->AGA;R<->R	AAT<->AAT;N<->N	GCG<->GCG;A<->A	AGG<->AAG;R<->K	ATT<->ATT;I<->I	GTT<->GTT;V<->V	GCC<->GCC;A<->A	AAC<->AAC;N<->N	TGG<->TGG;W<->W	CTT<->CTT;L<->L	ATC<->ATC;I<->I	AAG<->AAG;K<->K	AAC<->AAC;N<->N	TCT<->CCT;S<->P	GAA<->GAT;E<->D	AAG<->AAG;K<->K
PI 483463	HN063	1.81	0.607	3.95	TCA<->TCA;S<->S	ACA<->ACA;T<->T	GTC<->GCC;V<->A	ACG<->ATG;T<->M	GGG<->AGG;G<->R	GGT<->GGT;G<->G	ATC<->ATC;I<->I	CTA<->CTA;L<->L	GAA<->CAA;E<->Q	AAG<->AAC;K<->N	CTA<->GTA;L<->V	CCA<->CAA;P<->Q	CCA<->TCA;P<->S	TGG<->TGG;W<->W	GTG<->GTG;V<->V	ATA<->ATA;I<->I	AGG<->AGG;R<->R	GAC<->GAC;D<->D	TTA<->TTA;L<->L	GCT<->GTT;A<->V	GGC<->AGC;G<->S	NNN<->NNN;X<->X	NNN<->NNN;X<->X	GCG<->GTG;A<->V	AGG<->AAG;R<->K	ATT<->ATT;I<->I	GTT<->GTT;V<->V	GCC<->GCC;A<->A	AAC<->AAC;N<->N	TGG<->TGG;W<->W	CTT<->CTT;L<->L	ATC<->ATC;I<->I	AAG<->AAG;K<->K	AAC<->AAC;N<->N	TCT<->CCT;S<->P	GAA<->GAA;E<->E	AAG<->AAC;K<->N
PI 518751	HN064	6.58	1.08	4.29	TCA<->TTA;S<->L	ACA<->ACA;T<->T	GTC<->GTC;V<->V	ACG<->ACG;T<->T	GGG<->GGG;G<->G	GGT<->GCT;G<->A	ATC<->GTC;I<->V	CTA<->CTA;L<->L	GAA<->CAA;E<->Q	AAG<->AAC;K<->N	CTA<->GTA;L<->V	CCA<->CAA;P<->Q	CCA<->CCA;P<->P	TGG<->TGG;W<->W	GTG<->GCG;V<->A	ATA<->ATA;I<->I	AGG<->AAG;R<->K	GAC<->GGC;D<->G	TTA<->TTA;L<->L	GCT<->GCT;A<->A	NNN<->NNN;X<->X	AGA<->AGA;R<->R	AAT<->AAT;N<->N	GCG<->GCG;A<->A	AGG<->AGG;R<->R	ATT<->ACT;I<->T	GTT<->ATT;V<->I	GCC<->GCC;A<->A	AAC<->AAG;N<->K	TGG<->TGG;W<->W	CTT<->TTT;L<->F	ATC<->ATC;I<->I	AAG<->AAG;K<->K	AAC<->AAC;N<->N	TCT<->TCT;S<->S	GAA<->GAA;E<->E	AAG<->AAC;K<->N
PI 542044	HN065	4.73	0.85	3.61	TCA<->TCA;S<->S	ACA<->ACA;T<->T	GTC<->GTC;V<->V	ACG<->ACG;T<->T	GGG<->GGG;G<->G	GGT<->GGT;G<->G	ATC<->ATC;I<->I	CTA<->CTA;L<->L	GAA<->GAA;E<->E	AAG<->AAG;K<->K	CTA<->CTA;L<->L	CCA<->CCA;P<->P	CCA<->CCA;P<->P	TGG<->TTG;W<->L	GTG<->GTG;V<->V	ATA<->ATA;I<->I	AGG<->AGG;R<->R	GAC<->GAC;D<->D	TTA<->TTA;L<->L	GCT<->GCT;A<->A	GGC<->GGC;G<->G	AGA<->AGA;R<->R	AAT<->AAT;N<->N	GCG<->GCG;A<->A	AGG<->AGG;R<->R	ATT<->ATT;I<->I	GTT<->GTT;V<->V	GCC<->GCC;A<->A	AAC<->AAC;N<->N	TGG<->TGG;W<->W	CTT<->CTT;L<->L	ATC<->ATC;I<->I	AAG<->AAG;K<->K	AAC<->AAC;N<->N	TCT<->TCT;S<->S	GAA<->GAA;E<->E	AAG<->AAG;K<->K
PI 547862	HN066	5.16	1.02	3.42	TCA<->TCA;S<->S	ACA<->ACA;T<->T	GTC<->GTC;V<->V	ACG<->ACG;T<->T	GGG<->GGG;G<->G	GGT<->GGT;G<->G	ATC<->ATC;I<->I	CTA<->CTA;L<->L	GAA<->GAA;E<->E	AAG<->AAG;K<->K	CTA<->CTA;L<->L	CCA<->CCA;P<->P	CCA<->CCA;P<->P	TGG<->TGG;W<->W	GTG<->GTG;V<->V	ATA<->ATA;I<->I	AGG<->AGG;R<->R	GAC<->GAC;D<->D	TTA<->TTA;L<->L	GCT<->GCT;A<->A	GGC<->GGC;G<->G	AGA<->AGA;R<->R	AAT<->AAT;N<->N	GCG<->GCG;A<->A	AGG<->AGG;R<->R	ATT<->ATT;I<->I	GTT<->GTT;V<->V	GCC<->GCC;A<->A	AAC<->AAC;N<->N	TGG<->TGG;W<->W	CTT<->CTT;L<->L	ATC<->ATC;I<->I	AAG<->AAG;K<->K	AAC<->AAC;N<->N	TCT<->TCT;S<->S	GAA<->GAA;E<->E	AAG<->AAG;K<->K
PI 548317	HN067	6.79	0.759	4.37	TCA<->TCA;S<->S	ACA<->ACA;T<->T	GTC<->GTC;V<->V	ACG<->ACG;T<->T	GGG<->GGG;G<->G	GGT<->GCT;G<->A	ATC<->ATC;I<->I	CTA<->CTA;L<->L	GAA<->CAA;E<->Q	AAG<->AAC;K<->N	CTA<->GTA;L<->V	CCA<->CAA;P<->Q	CCA<->CCA;P<->P	TGG<->TTG;W<->L	GTG<->GTG;V<->V	ATA<->ATA;I<->I	AGG<->AGG;R<->R	GAC<->GAC;D<->D	TTA<->ATA;L<->I	GCT<->GTT;A<->V	GGC<->GGC;G<->G	AGA<->AGA;R<->R	AAT<->AAT;N<->N	GCG<->GCG;A<->A	AGG<->AAG;R<->K	ATT<->ATT;I<->I	GTT<->GTT;V<->V	GCC<->GCC;A<->A	AAC<->AAC;N<->N	TGG<->TGG;W<->W	CTT<->TTT;L<->F	ATC<->GTC;I<->V	AAG<->AAG;K<->K	AAC<->AAC;N<->N	TCT<->CCT;S<->P	GAA<->GAA;E<->E	AAG<->AAC;K<->N
PI 548349	HN068	3.77	0.74	3.31	TCA<->TTA;S<->L	ACA<->ACA;T<->T	GTC<->GTC;V<->V	ACG<->ACG;T<->T	GGG<->GGG;G<->G	GGT<->GCT;G<->A	ATC<->ATC;I<->I	CTA<->CTA;L<->L	GAA<->GAA;E<->E	AAG<->AAG;K<->K	CTA<->CTA;L<->L	CCA<->CCA;P<->P	CCA<->CCA;P<->P	TGG<->TGG;W<->W	GTG<->GCG;V<->A	ATA<->ATA;I<->I	AGG<->AGG;R<->R	GAC<->GAC;D<->D	TTA<->TTA;L<->L	GCT<->GTT;A<->V	GGC<->GGC;G<->G	AGA<->AGA;R<->R	AAT<->AAT;N<->N	GCG<->GCG;A<->A	AGG<->AAG;R<->K	ATT<->ATT;I<->I	GTT<->GTT;V<->V	GCC<->GCC;A<->A	AAC<->AAC;N<->N	TGG<->TGG;W<->W	CTT<->TTT;L<->F	ATC<->ATC;I<->I	AAG<->GAG;K<->E	AAC<->AAC;N<->N	TCT<->CCT;S<->P	GAA<->GAT;E<->D	AAG<->AAC;K<->N
PI 548415	HN069	4.9	0.63	3.91	TCA<->TCA;S<->S	ACA<->GCA;T<->A	GTC<->GCC;V<->A	ACG<->ACG;T<->T	GGG<->GGG;G<->G	GGT<->GGT;G<->G	ATC<->ATC;I<->I	CTA<->CTA;L<->L	GAA<->CAA;E<->Q	AAG<->AAC;K<->N	CTA<->GTA;L<->V	CCA<->CAA;P<->Q	CCA<->CCA;P<->P	TGG<->TGG;W<->W	GTG<->GTG;V<->V	ATA<->ATA;I<->I	AGG<->AGG;R<->R	GAC<->GAC;D<->D	TTA<->TTA;L<->L	GCT<->GTT;A<->V	GGC<->GGC;G<->G	NNN<->NNN;X<->X	NNN<->NNN;X<->X	GCG<->GTG;A<->V	AGG<->AAG;R<->K	ATT<->ATT;I<->I	GTT<->GTT;V<->V	GCC<->GCC;A<->A	AAC<->AAC;N<->N	TGG<->TGG;W<->W	CTT<->TTT;L<->F	ATC<->ATC;I<->I	AAG<->AAG;K<->K	AAC<->AAC;N<->N	TCT<->CCT;S<->P	GAA<->GAA;E<->E	AAG<->AAC;K<->N
PI 548511	HN070	6.24	0.719	3.6	TCA<->TCA;S<->S	ACA<->ACA;T<->T	GTC<->GTC;V<->V	ACG<->ACG;T<->T	GGG<->GGG;G<->G	GGT<->GCT;G<->A	ATC<->ATC;I<->I	CTA<->ATA;L<->I	GAA<->GAA;E<->E	AAG<->AAG;K<->K	CTA<->GTA;L<->V	CCA<->CAA;P<->Q	CCA<->CCA;P<->P	TGG<->TGG;W<->W	GTG<->GTG;V<->V	ATA<->ATA;I<->I	AGG<->AGG;R<->R	GAC<->GAC;D<->D	TTA<->TTA;L<->L	GCT<->GCT;A<->A	NNN<->NNN;X<->X	AGA<->AGA;R<->R	AAT<->AAT;N<->N	GCG<->GCG;A<->A	AGG<->AGG;R<->R	ATT<->ACT;I<->T	GTT<->ATT;V<->I	GCC<->GCC;A<->A	AAC<->AAG;N<->K	TGG<->TGG;W<->W	CTT<->CTT;L<->L	ATC<->ATC;I<->I	AAG<->AAG;K<->K	AAC<->AAC;N<->N	TCT<->TCT;S<->S	GAA<->GAA;E<->E	AAG<->AAG;K<->K
PI 548657 (Jackson)	HN071	5.21	0.82	4.07	TCA<->TTA;S<->L	ACA<->ACA;T<->T	GTC<->GTC;V<->V	ACG<->ATG;T<->M	GGG<->AGG;G<->R	GGT<->GCT;G<->A	ATC<->GTC;I<->V	CTA<->CTA;L<->L	GAA<->GAA;E<->E	AAG<->AAG;K<->K	CTA<->CTA;L<->L	CCA<->CCA;P<->P	CCA<->CCA;P<->P	TGG<->TGG;W<->W	GTG<->GTG;V<->V	ATA<->ATA;I<->I	AGG<->AAG;R<->K	GAC<->GGC;D<->G	TTA<->TTA;L<->L	GCT<->GCT;A<->A	GGC<->GGC;G<->G	AGA<->AGA;R<->R	AAT<->AAT;N<->N	GCG<->GCG;A<->A	AGG<->AGG;R<->R	ATT<->ATT;I<->I	GTT<->GTT;V<->V	GCC<->GCC;A<->A	AAC<->AAC;N<->N	TGG<->TGG;W<->W	CTT<->CTT;L<->L	ATC<->ATC;I<->I	AAG<->AAG;K<->K	AAC<->ATC;N<->I	TCT<->CCT;S<->P	GAA<->GAT;E<->D	AAG<->AAC;K<->N
PI 549031	HN072	4.48	0.608	4.31	TCA<->TTA;S<->L	ACA<->GCA;T<->A	GTC<->GCC;V<->A	ACG<->ACG;T<->T	GGG<->GGG;G<->G	GGT<->GGT;G<->G	ATC<->ATC;I<->I	CTA<->ATA;L<->I	GAA<->CAA;E<->Q	AAG<->AAC;K<->N	CTA<->GTA;L<->V	CCA<->CAA;P<->Q	CCA<->CCA;P<->P	TGG<->TGG;W<->W	GTG<->GTG;V<->V	ATA<->ATA;I<->I	AGG<->AGG;R<->R	GAC<->GAC;D<->D	TTA<->TTA;L<->L	GCT<->GTT;A<->V	GGC<->GGC;G<->G	NNN<->NNN;X<->X	NNN<->NNN;X<->X	GCG<->GTG;A<->V	AGG<->AAG;R<->K	ATT<->ATT;I<->I	GTT<->GTT;V<->V	GCC<->GCC;A<->A	AAC<->AAC;N<->N	TGG<->TGG;W<->W	CTT<->CTT;L<->L	ATC<->ATC;I<->I	AAG<->AAG;K<->K	AAC<->AAC;N<->N	TCT<->CCT;S<->P	GAA<->GAA;E<->E	AAG<->AAC;K<->N
PI 552538 (Dunbar)	HN073	4.35	0.76	4.82	TCA<->TCA;S<->S	ACA<->ACA;T<->T	GTC<->GTC;V<->V	ACG<->ACG;T<->T	GGG<->GGG;G<->G	GGT<->GGT;G<->G	ATC<->ATC;I<->I	CTA<->ATA;L<->I	GAA<->GAA;E<->E	AAG<->AAG;K<->K	CTA<->CTA;L<->L	CCA<->CCA;P<->P	CCA<->CCA;P<->P	TGG<->TTG;W<->L	GTG<->GCG;V<->A	ATA<->ATA;I<->I	AGG<->AGG;R<->R	GAC<->GAC;D<->D	TTA<->TTA;L<->L	GCT<->GCT;A<->A	GGC<->GGC;G<->G	AGA<->AGA;R<->R	AAT<->AAT;N<->N	GCG<->GCG;A<->A	AGG<->AGG;R<->R	ATT<->ACT;I<->T	GTT<->ATT;V<->I	GCC<->GCC;A<->A	AAC<->AAG;N<->K	TGG<->TGG;W<->W	CTT<->CTT;L<->L	ATC<->ATC;I<->I	AAG<->AAG;K<->K	AAC<->AAC;N<->N	TCT<->TCT;S<->S	GAA<->GAT;E<->D	AAG<->AAG;K<->K
PI 561271	HN074	7.16	0.749	3.95	TCA<->TCA;S<->S	ACA<->ACA;T<->T	GTC<->GTC;V<->V	ACG<->ATG;T<->M	GGG<->AGG;G<->R	GGT<->GCT;G<->A	ATC<->ATC;I<->I	CTA<->CTA;L<->L	GAA<->GAA;E<->E	AAG<->AAG;K<->K	CTA<->CTA;L<->L	CCA<->CCA;P<->P	CCA<->TCA;P<->S	TGG<->TGG;W<->W	GTG<->GCG;V<->A	ATA<->ATA;I<->I	AGG<->AGG;R<->R	GAC<->GAC;D<->D	TTA<->ATA;L<->I	GCT<->GCT;A<->A	GGC<->AGC;G<->S	AGA<->AGA;R<->R	AAT<->AAT;N<->N	GCG<->GCG;A<->A	AGG<->AGG;R<->R	ATT<->ACT;I<->T	GTT<->ATT;V<->I	GCC<->GTC;A<->V	AAC<->AAG;N<->K	TGG<->TGG;W<->W	CTT<->CTT;L<->L	ATC<->ATC;I<->I	AAG<->GAG;K<->E	AAC<->AAC;N<->N	TCT<->CCT;S<->P	GAA<->GAT;E<->D	AAG<->AAC;K<->N
PI 567230	HN075	2.96	0.658	3.96	TCA<->TCA;S<->S	ACA<->ACA;T<->T	GTC<->GTC;V<->V	ACG<->ACG;T<->T	GGG<->GGG;G<->G	GGT<->GCT;G<->A	ATC<->ATC;I<->I	CTA<->CTA;L<->L	GAA<->GAA;E<->E	AAG<->AAG;K<->K	CTA<->GTA;L<->V	CCA<->CAA;P<->Q	CCA<->CCA;P<->P	TGG<->TGG;W<->W	GTG<->GCG;V<->A	ATA<->ATA;I<->I	AGG<->AGG;R<->R	GAC<->GGC;D<->G	TTA<->TTA;L<->L	GCT<->GTT;A<->V	GGC<->GGC;G<->G	NNN<->NNN;X<->X	NNN<->NNN;X<->X	GCG<->GTG;A<->V	AGG<->AAG;R<->K	ATT<->ATT;I<->I	GTT<->GTT;V<->V	GCC<->GCC;A<->A	AAC<->AAC;N<->N	TGG<->TGA;W<->U	CTT<->CTT;L<->L	ATC<->GTC;I<->V	AAG<->AAG;K<->K	AAC<->AAC;N<->N	TCT<->CCT;S<->P	GAA<->GAA;E<->E	AAG<->AAC;K<->N
PI 567336B	HN076	4.55	0.63	4.48	TCA<->TTA;S<->L	ACA<->ACA;T<->T	GTC<->GTC;V<->V	ACG<->ACG;T<->T	GGG<->GGG;G<->G	GGT<->GGT;G<->G	ATC<->ATC;I<->I	CTA<->ATA;L<->I	GAA<->CAA;E<->Q	AAG<->AAC;K<->N	CTA<->GTA;L<->V	CCA<->CAA;P<->Q	CCA<->CCA;P<->P	TGG<->TGG;W<->W	GTG<->GTG;V<->V	ATA<->ATA;I<->I	AGG<->AAG;R<->K	GAC<->GAC;D<->D	TTA<->TTA;L<->L	GCT<->GTT;A<->V	GGC<->GGC;G<->G	AGA<->AGT;R<->S	NNN<->NNN;X<->X	GCG<->GTG;A<->V	AGG<->AAG;R<->K	ATT<->ATT;I<->I	GTT<->GTT;V<->V	GCC<->GCC;A<->A	AAC<->AAC;N<->N	TGG<->TGG;W<->W	CTT<->CTT;L<->L	ATC<->GTC;I<->V	AAG<->AAG;K<->K	AAC<->AAC;N<->N	TCT<->CCT;S<->P	GAA<->GAA;E<->E	AAG<->AAC;K<->N
PI 567343	HN077	5.65	0.77	3.94	TCA<->TCA;S<->S	ACA<->ACA;T<->T	GTC<->GTC;V<->V	ACG<->ACG;T<->T	GGG<->GGG;G<->G	GGT<->GGT;G<->G	ATC<->ATC;I<->I	CTA<->CTA;L<->L	GAA<->CAA;E<->Q	AAG<->AAC;K<->N	CTA<->GTA;L<->V	CCA<->CAA;P<->Q	CCA<->CCA;P<->P	TGG<->TTG;W<->L	GTG<->GCG;V<->A	ATA<->ATA;I<->I	AGG<->AGG;R<->R	GAC<->GAC;D<->D	TTA<->TTA;L<->L	GCT<->GTT;A<->V	GGC<->GGC;G<->G	AGA<->AGT;R<->S	NNN<->NNN;X<->X	GCG<->GTG;A<->V	AGG<->AAG;R<->K	ATT<->ATT;I<->I	GTT<->GTT;V<->V	GCC<->GCC;A<->A	AAC<->AAC;N<->N	TGG<->TGG;W<->W	CTT<->CTT;L<->L	ATC<->ATC;I<->I	AAG<->AAG;K<->K	AAC<->AAC;N<->N	TCT<->TCT;S<->S	GAA<->GAA;E<->E	AAG<->AAC;K<->N
PI 567354	HN078	5.89	0.76	4.07	TCA<->TCA;S<->S	ACA<->ACA;T<->T	GTC<->GTC;V<->V	ACG<->ACG;T<->T	GGG<->GGG;G<->G	GGT<->GCT;G<->A	ATC<->GTC;I<->V	CTA<->CTA;L<->L	GAA<->CAA;E<->Q	AAG<->AAC;K<->N	CTA<->GTA;L<->V	CCA<->CAA;P<->Q	CCA<->TCA;P<->S	TGG<->TGG;W<->W	GTG<->GTG;V<->V	ATA<->ATA;I<->I	AGG<->AAG;R<->K	GAC<->GGC;D<->G	TTA<->TTA;L<->L	GCT<->GCT;A<->A	NNN<->NNN;X<->X	AGA<->AGA;R<->R	AAT<->AAT;N<->N	GCG<->GCG;A<->A	AGG<->AGG;R<->R	ATT<->ATT;I<->I	GTT<->GTT;V<->V	GCC<->GCC;A<->A	AAC<->AAC;N<->N	TGG<->TGG;W<->W	CTT<->CTT;L<->L	ATC<->ATC;I<->I	AAG<->GAG;K<->E	AAC<->AAC;N<->N	TCT<->CCT;S<->P	GAA<->GAT;E<->D	AAG<->AAC;K<->N
PI 567357	HN079	5.72	0.82	3.08	TCA<->TCA;S<->S	ACA<->ACA;T<->T	GTC<->GTC;V<->V	ACG<->ATG;T<->M	GGG<->AGG;G<->R	GGT<->GCT;G<->A	ATC<->ATC;I<->I	CTA<->ATA;L<->I	GAA<->CAA;E<->Q	AAG<->AAC;K<->N	CTA<->GTA;L<->V	CCA<->CAA;P<->Q	CCA<->CCA;P<->P	TGG<->TGG;W<->W	GTG<->GCG;V<->A	ATA<->ATA;I<->I	AGG<->AGG;R<->R	GAC<->GGC;D<->G	TTA<->TTA;L<->L	GCT<->GCT;A<->A	NNN<->NNN;X<->X	AGA<->AGA;R<->R	AAT<->AAT;N<->N	GCG<->GCG;A<->A	AGG<->AGG;R<->R	ATT<->ATT;I<->I	GTT<->GTT;V<->V	GCC<->GCC;A<->A	AAC<->AAC;N<->N	TGG<->TGG;W<->W	CTT<->CTT;L<->L	ATC<->ATC;I<->I	AAG<->AAG;K<->K	AAC<->AAC;N<->N	TCT<->CCT;S<->P	GAA<->GAA;E<->E	AAG<->AAC;K<->N
PI 567383	HN080	7.04	0.92	4.47	TCA<->TCA;S<->S	ACA<->ACA;T<->T	GTC<->GTC;V<->V	ACG<->ACG;T<->T	GGG<->GGG;G<->G	GGT<->GGT;G<->G	ATC<->GTC;I<->V	CTA<->CTA;L<->L	GAA<->CAA;E<->Q	AAG<->AAC;K<->N	CTA<->GTA;L<->V	CCA<->CCA;P<->P	CCA<->CCA;P<->P	TGG<->TGG;W<->W	GTG<->GCG;V<->A	ATA<->ATA;I<->I	AGG<->AAG;R<->K	GAC<->GGC;D<->G	TTA<->TTA;L<->L	GCT<->GCT;A<->A	GGC<->GGC;G<->G	AGA<->AGA;R<->R	AAT<->AAT;N<->N	GCG<->GCG;A<->A	AGG<->AGG;R<->R	ATT<->ACT;I<->T	GTT<->ATT;V<->I	NNN<->NNN;X<->X	AAC<->AAG;N<->K	TGG<->TGG;W<->W	CTT<->TTT;L<->F	ATC<->ATC;I<->I	AAG<->GAG;K<->E	AAC<->AAC;N<->N	TCT<->CCT;S<->P	GAA<->GAA;E<->E	AAG<->AAC;K<->N
PI 567519	HN081	NA	NA	NA	TCA<->TCA;S<->S	ACA<->ACA;T<->T	GTC<->GTC;V<->V	ACG<->ATG;T<->M	GGG<->AGG;G<->R	GGT<->GCT;G<->A	ATC<->GTC;I<->V	CTA<->CTA;L<->L	GAA<->GAA;E<->E	AAG<->AAG;K<->K	CTA<->GTA;L<->V	CCA<->CCA;P<->P	CCA<->CCA;P<->P	TGG<->TGG;W<->W	GTG<->GTG;V<->V	ATA<->ATA;I<->I	AGG<->AAG;R<->K	GAC<->GAC;D<->D	TTA<->TTA;L<->L	GCT<->GTT;A<->V	GGC<->GGC;G<->G	AGA<->AGA;R<->R	AAT<->AAT;N<->N	GCG<->GCG;A<->A	AGG<->AGG;R<->R	ATT<->ACT;I<->T	GTT<->GTT;V<->V	GCC<->GCC;A<->A	AAC<->AAG;N<->K	TGG<->TGG;W<->W	CTT<->CTT;L<->L	ATC<->ATC;I<->I	AAG<->AAG;K<->K	AAC<->AAC;N<->N	TCT<->CCT;S<->P	GAA<->GAA;E<->E	AAG<->AAG;K<->K
PI 567611	HN082	NA	NA	NA	TCA<->TCA;S<->S	ACA<->ACA;T<->T	GTC<->GTC;V<->V	ACG<->ACG;T<->T	GGG<->GGG;G<->G	GGT<->GGT;G<->G	ATC<->GTC;I<->V	CTA<->CTA;L<->L	GAA<->CAA;E<->Q	AAG<->AAC;K<->N	CTA<->GTA;L<->V	CCA<->CCA;P<->P	CCA<->CCA;P<->P	TGG<->TGG;W<->W	GTG<->GTG;V<->V	ATA<->ATA;I<->I	AGG<->AGG;R<->R	GAC<->GAC;D<->D	TTA<->TTA;L<->L	GCT<->GCT;A<->A	GGC<->GGC;G<->G	AGA<->AGA;R<->R	AAT<->AAT;N<->N	GCG<->GCG;A<->A	AGG<->AAG;R<->K	ATT<->ATT;I<->I	GTT<->GTT;V<->V	GCC<->GCC;A<->A	AAC<->AAC;N<->N	TGG<->TGG;W<->W	CTT<->CTT;L<->L	ATC<->ATC;I<->I	AAG<->AAG;K<->K	AAC<->AAC;N<->N	TCT<->CCT;S<->P	GAA<->GAA;E<->E	AAG<->AAC;K<->N
PI 567651	HN083	6.03	0.73	4.65	TCA<->TCA;S<->S	ACA<->ACA;T<->T	GTC<->GTC;V<->V	ACG<->ACG;T<->T	GGG<->GGG;G<->G	GGT<->GCT;G<->A	ATC<->GTC;I<->V	CTA<->CTA;L<->L	GAA<->CAA;E<->Q	AAG<->AAC;K<->N	CTA<->GTA;L<->V	CCA<->CAA;P<->Q	CCA<->CCA;P<->P	TGG<->TGG;W<->W	GTG<->GTG;V<->V	ATA<->ATA;I<->I	AGG<->AAG;R<->K	GAC<->GAC;D<->D	TTA<->TTA;L<->L	GCT<->GTT;A<->V	GGC<->AGC;G<->S	AGA<->AGA;R<->R	AAT<->AAT;N<->N	GCG<->GCG;A<->A	AGG<->AAG;R<->K	ATT<->ATT;I<->I	GTT<->GTT;V<->V	GCC<->GCC;A<->A	AAC<->AAC;N<->N	TGG<->TGG;W<->W	CTT<->CTT;L<->L	ATC<->ATC;I<->I	AAG<->AAG;K<->K	AAC<->AAC;N<->N	TCT<->CCT;S<->P	GAA<->GAT;E<->D	AAG<->AAC;K<->N
PI 567690	HN084	6.08	0.76	4.24	TCA<->TCA;S<->S	ACA<->ACA;T<->T	GTC<->GTC;V<->V	ACG<->ACG;T<->T	GGG<->GGG;G<->G	GGT<->GGT;G<->G	ATC<->ATC;I<->I	CTA<->ATA;L<->I	GAA<->CAA;E<->Q	AAG<->AAC;K<->N	CTA<->GTA;L<->V	CCA<->CAA;P<->Q	CCA<->CCA;P<->P	TGG<->TGG;W<->W	GTG<->GTG;V<->V	ATA<->ATA;I<->I	AGG<->AGG;R<->R	GAC<->GAC;D<->D	TTA<->TTA;L<->L	GCT<->GCT;A<->A	GGC<->GGC;G<->G	AGA<->AGA;R<->R	AAT<->AAT;N<->N	GCG<->GCG;A<->A	AGG<->AAG;R<->K	ATT<->ATT;I<->I	GTT<->GTT;V<->V	GCC<->GCC;A<->A	AAC<->AAC;N<->N	TGG<->TGG;W<->W	CTT<->CTT;L<->L	ATC<->ATC;I<->I	AAG<->AAG;K<->K	AAC<->AAC;N<->N	TCT<->CCT;S<->P	GAA<->GAA;E<->E	AAG<->AAG;K<->K
PI 567719	HN085	6.07	0.79	4.58	TCA<->TCA;S<->S	ACA<->ACA;T<->T	GTC<->GTC;V<->V	ACG<->ACG;T<->T	GGG<->GGG;G<->G	GGT<->GGT;G<->G	ATC<->ATC;I<->I	CTA<->ATA;L<->I	GAA<->CAA;E<->Q	AAG<->AAC;K<->N	CTA<->GTA;L<->V	CCA<->CAA;P<->Q	CCA<->TCA;P<->S	TGG<->TTG;W<->L	GTG<->GTG;V<->V	ATA<->ATA;I<->I	AGG<->AGG;R<->R	GAC<->GAC;D<->D	TTA<->TTA;L<->L	GCT<->GCT;A<->A	GGC<->GGC;G<->G	AGA<->AGA;R<->R	AAT<->AAT;N<->N	GCG<->GCG;A<->A	AGG<->AAG;R<->K	ATT<->ATT;I<->I	GTT<->GTT;V<->V	GCC<->GCC;A<->A	AAC<->AAC;N<->N	TGG<->TGG;W<->W	CTT<->CTT;L<->L	ATC<->ATC;I<->I	AAG<->AAG;K<->K	AAC<->ATC;N<->I	TCT<->CCT;S<->P	GAA<->GAT;E<->D	AAG<->AAG;K<->K
PI 567731	HN086	5.19	0.789	4.68	TCA<->TCA;S<->S	ACA<->ACA;T<->T	GTC<->GTC;V<->V	ACG<->ACG;T<->T	GGG<->GGG;G<->G	GGT<->GGT;G<->G	ATC<->ATC;I<->I	CTA<->ATA;L<->I	GAA<->CAA;E<->Q	AAG<->AAC;K<->N	CTA<->GTA;L<->V	CCA<->CAA;P<->Q	CCA<->CCA;P<->P	TGG<->TGG;W<->W	GTG<->GTG;V<->V	ATA<->ATA;I<->I	AGG<->AAG;R<->K	GAC<->GAC;D<->D	TTA<->TTA;L<->L	GCT<->GCT;A<->A	GGC<->GGC;G<->G	AGA<->AGA;R<->R	AAT<->AAT;N<->N	GCG<->GCG;A<->A	AGG<->AAG;R<->K	ATT<->ATT;I<->I	GTT<->GTT;V<->V	GCC<->GCC;A<->A	AAC<->AAC;N<->N	TGG<->TGG;W<->W	CTT<->CTT;L<->L	ATC<->ATC;I<->I	AAG<->AAG;K<->K	AAC<->AAC;N<->N	TCT<->CCT;S<->P	GAA<->GAA;E<->E	AAG<->AAG;K<->K
PI 591539	HN087	6.29	0.74	4.4	TCA<->TCA;S<->S	ACA<->ACA;T<->T	GTC<->GTC;V<->V	ACG<->ACG;T<->T	GGG<->GGG;G<->G	GGT<->GGT;G<->G	ATC<->ATC;I<->I	CTA<->CTA;L<->L	GAA<->GAA;E<->E	AAG<->AAG;K<->K	CTA<->CTA;L<->L	CCA<->CCA;P<->P	CCA<->CCA;P<->P	TGG<->TTG;W<->L	GTG<->GTG;V<->V	ATA<->ATA;I<->I	AGG<->AGG;R<->R	GAC<->GAC;D<->D	TTA<->TTA;L<->L	GCT<->GCT;A<->A	GGC<->GGC;G<->G	AGA<->AGA;R<->R	AAT<->AAT;N<->N	GCG<->GCG;A<->A	AGG<->AGG;R<->R	ATT<->ATT;I<->I	GTT<->GTT;V<->V	GCC<->GCC;A<->A	AAC<->AAC;N<->N	TGG<->TGG;W<->W	CTT<->CTT;L<->L	ATC<->ATC;I<->I	AAG<->AAG;K<->K	AAC<->AAC;N<->N	TCT<->TCT;S<->S	GAA<->GAA;E<->E	AAG<->AAG;K<->K
PI 593258 (Macon)	HN088	5.58	0.87	5.04	TCA<->TCA;S<->S	ACA<->ACA;T<->T	GTC<->GTC;V<->V	ACG<->ACG;T<->T	GGG<->GGG;G<->G	GGT<->GCT;G<->A	ATC<->ATC;I<->I	CTA<->CTA;L<->L	GAA<->GAA;E<->E	AAG<->AAG;K<->K	CTA<->CTA;L<->L	CCA<->CCA;P<->P	CCA<->CCA;P<->P	TGG<->TGG;W<->W	GTG<->GTG;V<->V	ATA<->ATA;I<->I	AGG<->AGG;R<->R	GAC<->GAC;D<->D	TTA<->TTA;L<->L	GCT<->GCT;A<->A	GGC<->GGC;G<->G	AGA<->AGA;R<->R	AAT<->AAT;N<->N	GCG<->GCG;A<->A	AGG<->AGG;R<->R	ATT<->ATT;I<->I	GTT<->GTT;V<->V	GCC<->GCC;A<->A	AAC<->AAC;N<->N	TGG<->TGG;W<->W	CTT<->CTT;L<->L	ATC<->ATC;I<->I	AAG<->AAG;K<->K	AAC<->AAC;N<->N	TCT<->TCT;S<->S	GAA<->GAT;E<->D	AAG<->AAG;K<->K
PI 594012	HN089	9.52	0.88	3.55	TCA<->TCA;S<->S	ACA<->ACA;T<->T	GTC<->GTC;V<->V	ACG<->ACG;T<->T	GGG<->GGG;G<->G	GGT<->GCT;G<->A	ATC<->GTC;I<->V	CTA<->CTA;L<->L	GAA<->CAA;E<->Q	AAG<->AAC;K<->N	CTA<->GTA;L<->V	CCA<->CCA;P<->P	CCA<->TCA;P<->S	TGG<->TGG;W<->W	GTG<->GTG;V<->V	ATA<->ATA;I<->I	AGG<->AGG;R<->R	GAC<->GGC;D<->G	TTA<->ATA;L<->I	GCT<->GCT;A<->A	NNN<->NNN;X<->X	AGA<->AGT;R<->S	AAT<->AAT;N<->N	GCG<->GTG;A<->V	AGG<->AGG;R<->R	ATT<->ACT;I<->T	GTT<->ATT;V<->I	GCC<->GCC;A<->A	AAC<->AAG;N<->K	TGG<->TGG;W<->W	CTT<->CTT;L<->L	ATC<->ATC;I<->I	AAG<->AAG;K<->K	AAC<->AAC;N<->N	TCT<->TCT;S<->S	GAA<->GAA;E<->E	AAG<->AAC;K<->N
PI 594512A	HN090	5.74	0.92	3.83	TCA<->TCA;S<->S	ACA<->ACA;T<->T	GTC<->GTC;V<->V	ACG<->ACG;T<->T	GGG<->GGG;G<->G	GGT<->GGT;G<->G	ATC<->ATC;I<->I	CTA<->CTA;L<->L	GAA<->GAA;E<->E	AAG<->AAG;K<->K	CTA<->CTA;L<->L	CCA<->CCA;P<->P	CCA<->TCA;P<->S	TGG<->TGG;W<->W	GTG<->GCG;V<->A	ATA<->ATA;I<->I	AGG<->AAG;R<->K	GAC<->GGC;D<->G	TTA<->TTA;L<->L	GCT<->GCT;A<->A	NNN<->NNN;X<->X	AGA<->AGA;R<->R	AAT<->AAT;N<->N	GCG<->GCG;A<->A	AGG<->AGG;R<->R	ATT<->ACT;I<->T	GTT<->ATT;V<->I	GCC<->GCC;A<->A	AAC<->AAG;N<->K	TGG<->TGG;W<->W	CTT<->CTT;L<->L	ATC<->ATC;I<->I	AAG<->AAG;K<->K	AAC<->AAC;N<->N	TCT<->CCT;S<->P	GAA<->GAA;E<->E	AAG<->AAG;K<->K
PI 594599	HN091	7.72	0.86	4.61	TCA<->TCA;S<->S	ACA<->ACA;T<->T	GTC<->GTC;V<->V	ACG<->ATG;T<->M	GGG<->AGG;G<->R	GGT<->GGT;G<->G	ATC<->ATC;I<->I	CTA<->CTA;L<->L	GAA<->GAA;E<->E	AAG<->AAG;K<->K	CTA<->CTA;L<->L	CCA<->CCA;P<->P	CCA<->CCA;P<->P	TGG<->TGG;W<->W	GTG<->GCG;V<->A	ATA<->ATA;I<->I	AGG<->AGG;R<->R	GAC<->GAC;D<->D	TTA<->TTA;L<->L	GCT<->GCT;A<->A	NNN<->NNN;X<->X	AGA<->AGA;R<->R	AAT<->AAT;N<->N	GCG<->GCG;A<->A	AGG<->AGG;R<->R	ATT<->ACT;I<->T	GTT<->ATT;V<->I	GCC<->GCC;A<->A	AAC<->AAG;N<->K	TGG<->TGG;W<->W	CTT<->CTT;L<->L	ATC<->ATC;I<->I	AAG<->AAG;K<->K	AAC<->AAC;N<->N	TCT<->CCT;S<->P	GAA<->GAA;E<->E	AAG<->AAC;K<->N
PI 597387 (Pana)	HN092	6.45	0.83	3.88	TCA<->TCA;S<->S	ACA<->ACA;T<->T	GTC<->GTC;V<->V	ACG<->ATG;T<->M	GGG<->AGG;G<->R	GGT<->GCT;G<->A	ATC<->ATC;I<->I	CTA<->CTA;L<->L	GAA<->GAA;E<->E	AAG<->AAG;K<->K	CTA<->GTA;L<->V	CCA<->CCA;P<->P	CCA<->CCA;P<->P	TGG<->TGG;W<->W	GTG<->GTG;V<->V	ATA<->ATA;I<->I	AGG<->AAG;R<->K	GAC<->GGC;D<->G	TTA<->TTA;L<->L	GCT<->GCT;A<->A	GGC<->GGC;G<->G	AGA<->AGA;R<->R	AAT<->AAT;N<->N	GCG<->GCG;A<->A	AGG<->AGG;R<->R	ATT<->ATT;I<->I	GTT<->GTT;V<->V	GCC<->GCC;A<->A	AAC<->AAC;N<->N	TGG<->TGG;W<->W	CTT<->CTT;L<->L	ATC<->ATC;I<->I	AAG<->AAG;K<->K	AAC<->AAC;N<->N	TCT<->TCT;S<->S	GAA<->GAA;E<->E	AAG<->AAG;K<->K
PI 603154	HN093	NA	NA	NA	TCA<->TCA;S<->S	ACA<->ACA;T<->T	GTC<->GTC;V<->V	ACG<->ATG;T<->M	GGG<->AGG;G<->R	GGT<->GCT;G<->A	ATC<->GTC;I<->V	CTA<->CTA;L<->L	GAA<->GAA;E<->E	AAG<->AAG;K<->K	CTA<->CTA;L<->L	CCA<->CCA;P<->P	CCA<->CCA;P<->P	TGG<->TGG;W<->W	GTG<->GCG;V<->A	ATA<->ATA;I<->I	AGG<->AGG;R<->R	GAC<->GAC;D<->D	TTA<->TTA;L<->L	GCT<->GCT;A<->A	GGC<->GGC;G<->G	AGA<->AGA;R<->R	AAT<->AAT;N<->N	GCG<->GCG;A<->A	AGG<->AGG;R<->R	ATT<->ACT;I<->T	GTT<->ATT;V<->I	GCC<->GTC;A<->V	AAC<->AAG;N<->K	TGG<->TGA;W<->U	CTT<->TTT;L<->F	ATC<->ATC;I<->I	AAG<->AAG;K<->K	AAC<->AAC;N<->N	TCT<->CCT;S<->P	GAA<->GAA;E<->E	AAG<->AAG;K<->K
PI 603170	HN094	4.74	0.73	3.83	TCA<->TCA;S<->S	ACA<->ACA;T<->T	GTC<->GTC;V<->V	ACG<->ATG;T<->M	GGG<->AGG;G<->R	GGT<->GCT;G<->A	ATC<->GTC;I<->V	CTA<->CTA;L<->L	GAA<->GAA;E<->E	AAG<->AAG;K<->K	CTA<->CTA;L<->L	CCA<->CCA;P<->P	CCA<->CCA;P<->P	TGG<->TGG;W<->W	GTG<->GCG;V<->A	ATA<->ATA;I<->I	AGG<->AAG;R<->K	GAC<->GAC;D<->D	TTA<->TTA;L<->L	GCT<->GCT;A<->A	GGC<->GGC;G<->G	AGA<->AGA;R<->R	AAT<->AAT;N<->N	GCG<->GCG;A<->A	AGG<->AGG;R<->R	ATT<->ACT;I<->T	GTT<->ATT;V<->I	GCC<->GCC;A<->A	AAC<->AAG;N<->K	TGG<->TGA;W<->U	CTT<->TTT;L<->F	ATC<->ATC;I<->I	AAG<->AAG;K<->K	AAC<->AAC;N<->N	TCT<->TCT;S<->S	GAA<->GAT;E<->D	AAG<->AAG;K<->K
PI 603175	HN095	6.63	0.99	4.24	TCA<->TCA;S<->S	ACA<->ACA;T<->T	GTC<->GTC;V<->V	ACG<->ATG;T<->M	GGG<->AGG;G<->R	GGT<->GCT;G<->A	ATC<->GTC;I<->V	CTA<->CTA;L<->L	GAA<->GAA;E<->E	AAG<->AAG;K<->K	CTA<->CTA;L<->L	CCA<->CCA;P<->P	CCA<->CCA;P<->P	TGG<->TGG;W<->W	GTG<->GCG;V<->A	ATA<->ATA;I<->I	AGG<->AGG;R<->R	GAC<->GGC;D<->G	TTA<->ATA;L<->I	GCT<->GCT;A<->A	GGC<->GGC;G<->G	AGA<->AGT;R<->S	AAT<->AAT;N<->N	GCG<->GTG;A<->V	AGG<->AGG;R<->R	ATT<->ACT;I<->T	GTT<->ATT;V<->I	GCC<->GCC;A<->A	AAC<->AAG;N<->K	TGG<->TGA;W<->U	CTT<->TTT;L<->F	ATC<->ATC;I<->I	AAG<->AAG;K<->K	AAC<->AAC;N<->N	TCT<->TCT;S<->S	GAA<->GAT;E<->D	AAG<->AAG;K<->K
PI 603176A	HN096	6.28	4.71	0.367	TCA<->TCA;S<->S	ACA<->ACA;T<->T	GTC<->GTC;V<->V	ACG<->ATG;T<->M	GGG<->AGG;G<->R	GGT<->GCT;G<->A	ATC<->ATC;I<->I	CTA<->CTA;L<->L	GAA<->GAA;E<->E	AAG<->AAG;K<->K	CTA<->CTA;L<->L	CCA<->CCA;P<->P	CCA<->CCA;P<->P	TGG<->TGG;W<->W	GTG<->GTG;V<->V	ATA<->ATA;I<->I	AGG<->AAG;R<->K	GAC<->GGC;D<->G	TTA<->TTA;L<->L	GCT<->GCT;A<->A	GGC<->AGC;G<->S	AGA<->AGT;R<->S	AAT<->AAT;N<->N	GCG<->GTG;A<->V	AGG<->AGG;R<->R	ATT<->ACT;I<->T	GTT<->ATT;V<->I	GCC<->GCC;A<->A	AAC<->AAG;N<->K	TGG<->TGA;W<->U	CTT<->TTT;L<->F	ATC<->ATC;I<->I	AAG<->GAG;K<->E	AAC<->AAC;N<->N	TCT<->CCT;S<->P	GAA<->GAT;E<->D	AAG<->AAC;K<->N
PI 603497	HN097	4.59	0.83	4.88	TCA<->TCA;S<->S	ACA<->ACA;T<->T	GTC<->GTC;V<->V	ACG<->ATG;T<->M	GGG<->AGG;G<->R	GGT<->GCT;G<->A	ATC<->GTC;I<->V	CTA<->CTA;L<->L	GAA<->GAA;E<->E	AAG<->AAG;K<->K	CTA<->CTA;L<->L	CCA<->CCA;P<->P	CCA<->TCA;P<->S	TGG<->TGG;W<->W	GTG<->GTG;V<->V	ATA<->ATA;I<->I	AGG<->AGG;R<->R	GAC<->GAC;D<->D	TTA<->ATA;L<->I	GCT<->GTT;A<->V	GGC<->GGC;G<->G	AGA<->AGT;R<->S	NNN<->NNN;X<->X	GCG<->GTG;A<->V	AGG<->AGG;R<->R	ATT<->ACT;I<->T	GTT<->GTT;V<->V	GCC<->GCC;A<->A	AAC<->AAG;N<->K	TGG<->TGG;W<->W	CTT<->TTT;L<->F	ATC<->ATC;I<->I	AAG<->GAG;K<->E	AAC<->AAC;N<->N	TCT<->CCT;S<->P	GAA<->GAT;E<->D	AAG<->AAG;K<->K
PI 605869A	HN098	3.69	0.82	4.45	TCA<->TCA;S<->S	ACA<->ACA;T<->T	GTC<->GTC;V<->V	ACG<->ATG;T<->M	GGG<->AGG;G<->R	GGT<->GGT;G<->G	ATC<->GTC;I<->V	CTA<->CTA;L<->L	GAA<->GAA;E<->E	AAG<->AAG;K<->K	CTA<->CTA;L<->L	CCA<->CCA;P<->P	CCA<->CCA;P<->P	TGG<->TGG;W<->W	GTG<->GTG;V<->V	ATA<->ATA;I<->I	AGG<->AGG;R<->R	GAC<->GAC;D<->D	TTA<->TTA;L<->L	GCT<->GCT;A<->A	GGC<->AGC;G<->S	NNN<->NNN;X<->X	NNN<->NNN;X<->X	GCG<->GTG;A<->V	AGG<->AAG;R<->K	ATT<->ATT;I<->I	GTT<->GTT;V<->V	GCC<->GCC;A<->A	AAC<->AAC;N<->N	TGG<->TGG;W<->W	CTT<->CTT;L<->L	ATC<->ATC;I<->I	AAG<->AAG;K<->K	AAC<->AAC;N<->N	TCT<->TCT;S<->S	GAA<->GAA;E<->E	AAG<->AAC;K<->N
PI 639740 (LD00-3309)	HN099	6.48	0.64	4.77	TCA<->TCA;S<->S	ACA<->ACA;T<->T	GTC<->GTC;V<->V	ACG<->ACG;T<->T	GGG<->GGG;G<->G	GGT<->GGT;G<->G	ATC<->ATC;I<->I	CTA<->CTA;L<->L	GAA<->GAA;E<->E	AAG<->AAG;K<->K	CTA<->GTA;L<->V	CCA<->CCA;P<->P	CCA<->CCA;P<->P	TGG<->TGG;W<->W	GTG<->GTG;V<->V	ATA<->ATA;I<->I	AGG<->AAG;R<->K	GAC<->GGC;D<->G	TTA<->TTA;L<->L	GCT<->GCT;A<->A	GGC<->GGC;G<->G	AGA<->AGA;R<->R	AAT<->AAT;N<->N	GCG<->GCG;A<->A	AGG<->AGG;R<->R	ATT<->ACT;I<->T	GTT<->ATT;V<->I	GCC<->GTC;A<->V	AAC<->AAG;N<->K	TGG<->TGG;W<->W	CTT<->CTT;L<->L	ATC<->ATC;I<->I	AAG<->AAG;K<->K	AAC<->AAC;N<->N	TCT<->TCT;S<->S	GAA<->GAA;E<->E	AAG<->AAG;K<->K
PI 647086	HN100	5.41	0.67	5.57	TCA<->TCA;S<->S	ACA<->ACA;T<->T	GTC<->GTC;V<->V	ACG<->ACG;T<->T	GGG<->GGG;G<->G	GGT<->GGT;G<->G	ATC<->GTC;I<->V	CTA<->CTA;L<->L	GAA<->CAA;E<->Q	AAG<->AAC;K<->N	CTA<->GTA;L<->V	CCA<->CCA;P<->P	CCA<->CCA;P<->P	TGG<->TGG;W<->W	GTG<->GCG;V<->A	ATA<->ATA;I<->I	AGG<->AGG;R<->R	GAC<->GAC;D<->D	TTA<->TTA;L<->L	GCT<->GCT;A<->A	GGC<->GGC;G<->G	AGA<->AGA;R<->R	AAT<->AAT;N<->N	GCG<->GCG;A<->A	AGG<->AGG;R<->R	ATT<->ATT;I<->I	GTT<->GTT;V<->V	GCC<->GCC;A<->A	AAC<->AAC;N<->N	TGG<->TGG;W<->W	CTT<->TTT;L<->F	ATC<->ATC;I<->I	AAG<->AAG;K<->K	AAC<->AAC;N<->N	TCT<->TCT;S<->S	GAA<->GAA;E<->E	AAG<->AAC;K<->N
PI 658519 (LD00-2817)	HN101	5.49	1.08	3.63	TCA<->TCA;S<->S	ACA<->ACA;T<->T	GTC<->GTC;V<->V	ACG<->ACG;T<->T	GGG<->GGG;G<->G	GGT<->GCT;G<->A	ATC<->ATC;I<->I	CTA<->CTA;L<->L	GAA<->GAA;E<->E	AAG<->AAG;K<->K	CTA<->GTA;L<->V	CCA<->CCA;P<->P	CCA<->CCA;P<->P	TGG<->TGG;W<->W	GTG<->GCG;V<->A	ATA<->ATA;I<->I	AGG<->AGG;R<->R	GAC<->GAC;D<->D	TTA<->TTA;L<->L	GCT<->GTT;A<->V	GGC<->AGC;G<->S	AGA<->AGA;R<->R	AAT<->AAT;N<->N	GCG<->GCG;A<->A	AGG<->AGG;R<->R	ATT<->ACT;I<->T	GTT<->ATT;V<->I	GCC<->GCC;A<->A	AAC<->AAG;N<->K	TGG<->TGG;W<->W	CTT<->TTT;L<->F	ATC<->ATC;I<->I	AAG<->AAG;K<->K	AAC<->AAC;N<->N	TCT<->TCT;S<->S	GAA<->GAA;E<->E	AAG<->AAG;K<->K
S07-5049	HN102	5.44	0.72	4.23	TCA<->TCA;S<->S	ACA<->ACA;T<->T	GTC<->GTC;V<->V	ACG<->ACG;T<->T	GGG<->GGG;G<->G	GGT<->GCT;G<->A	ATC<->ATC;I<->I	CTA<->CTA;L<->L	GAA<->GAA;E<->E	AAG<->AAG;K<->K	CTA<->CTA;L<->L	CCA<->CCA;P<->P	CCA<->TCA;P<->S	TGG<->TTG;W<->L	GTG<->GTG;V<->V	ATA<->ATA;I<->I	AGG<->AGG;R<->R	GAC<->GAC;D<->D	TTA<->TTA;L<->L	GCT<->GTT;A<->V	GGC<->GGC;G<->G	AGA<->AGA;R<->R	AAT<->AAT;N<->N	GCG<->GCG;A<->A	AGG<->AGG;R<->R	ATT<->ATT;I<->I	GTT<->GTT;V<->V	GCC<->GCC;A<->A	AAC<->AAC;N<->N	TGG<->TGG;W<->W	CTT<->CTT;L<->L	ATC<->ATC;I<->I	AAG<->AAG;K<->K	AAC<->AAC;N<->N	TCT<->TCT;S<->S	GAA<->GAA;E<->E	AAG<->AAG;K<->K
V71-370	HN103	7.01	0.87	3.97	TCA<->TCA;S<->S	ACA<->ACA;T<->T	GTC<->GTC;V<->V	ACG<->ACG;T<->T	GGG<->GGG;G<->G	GGT<->GCT;G<->A	ATC<->ATC;I<->I	CTA<->CTA;L<->L	GAA<->GAA;E<->E	AAG<->AAG;K<->K	CTA<->GTA;L<->V	CCA<->CCA;P<->P	CCA<->CCA;P<->P	TGG<->TGG;W<->W	NNN<->NNN;X<->X	ATA<->ATA;I<->I	AGG<->AGG;R<->R	GAC<->GAC;D<->D	TTA<->ATA;L<->I	GCT<->GCT;A<->A	NNN<->NNN;X<->X	AGA<->AGA;R<->R	AAT<->AAT;N<->N	GCG<->GCG;A<->A	AGG<->AGG;R<->R	ATT<->ACT;I<->T	GTT<->ATT;V<->I	GCC<->GCC;A<->A	AAC<->AAG;N<->K	TGG<->TGG;W<->W	CTT<->CTT;L<->L	ATC<->ATC;I<->I	AAG<->AAG;K<->K	AAC<->AAC;N<->N	TCT<->TCT;S<->S	GAA<->GAA;E<->E	AAG<->AAC;K<->N
FC 31721	HN104	4.48	0.77	3.62	TCA<->TCA;S<->S	ACA<->ACA;T<->T	GTC<->GTC;V<->V	ACG<->ACG;T<->T	GGG<->GGG;G<->G	GGT<->GCT;G<->A	ATC<->ATC;I<->I	CTA<->CTA;L<->L	GAA<->GAA;E<->E	AAG<->AAG;K<->K	CTA<->CTA;L<->L	CCA<->CCA;P<->P	CCA<->CCA;P<->P	TGG<->TGG;W<->W	GTG<->GTG;V<->V	ATA<->ATA;I<->I	AGG<->AAG;R<->K	GAC<->GAC;D<->D	TTA<->TTA;L<->L	GCT<->GCT;A<->A	GGC<->AGC;G<->S	AGA<->AGA;R<->R	AAT<->AAT;N<->N	GCG<->GCG;A<->A	AGG<->AAG;R<->K	ATT<->ATT;I<->I	GTT<->GTT;V<->V	GCC<->GCC;A<->A	AAC<->AAC;N<->N	TGG<->TGG;W<->W	CTT<->TTT;L<->F	ATC<->ATC;I<->I	AAG<->GAG;K<->E	AAC<->AAC;N<->N	TCT<->CCT;S<->P	GAA<->GAT;E<->D	AAG<->AAC;K<->N
PI 438471 (Fiskeby III)	HN105	4.54	0.76	4.6	TCA<->TCA;S<->S	ACA<->ACA;T<->T	GTC<->GTC;V<->V	ACG<->ATG;T<->M	GGG<->AGG;G<->R	GGT<->GGT;G<->G	ATC<->ATC;I<->I	CTA<->CTA;L<->L	GAA<->CAA;E<->Q	AAG<->AAC;K<->N	CTA<->GTA;L<->V	CCA<->CCA;P<->P	CCA<->CCA;P<->P	TGG<->TGG;W<->W	GTG<->GTG;V<->V	ATA<->ATA;I<->I	AGG<->AGG;R<->R	GAC<->GAC;D<->D	TTA<->TTA;L<->L	GCT<->GCT;A<->A	GGC<->AGC;G<->S	AGA<->AGA;R<->R	AAT<->AAT;N<->N	GCG<->GCG;A<->A	AGG<->AGG;R<->R	ATT<->ACT;I<->T	GTT<->ATT;V<->I	GCC<->GCC;A<->A	AAC<->AAG;N<->K	TGG<->TGG;W<->W	CTT<->CTT;L<->L	ATC<->ATC;I<->I	AAG<->AAG;K<->K	AAC<->AAC;N<->N	TCT<->CCT;S<->P	GAA<->GAA;E<->E	AAG<->AAG;K<->K
PI 417091	HN106	5.36	0.82	4.91	TCA<->TTA;S<->L	ACA<->ACA;T<->T	GTC<->GTC;V<->V	ACG<->ACG;T<->T	GGG<->GGG;G<->G	GGT<->GCT;G<->A	ATC<->ATC;I<->I	CTA<->ATA;L<->I	GAA<->CAA;E<->Q	AAG<->AAC;K<->N	CTA<->GTA;L<->V	CCA<->CAA;P<->Q	CCA<->CCA;P<->P	TGG<->TGG;W<->W	GTG<->GCG;V<->A	ATA<->TTA;I<->L	AGG<->AGG;R<->R	GAC<->GGC;D<->G	TTA<->TTA;L<->L	GCT<->GTT;A<->V	GGC<->GGC;G<->G	AGA<->AGT;R<->S	NNN<->NNN;X<->X	GCG<->GTG;A<->V	AGG<->AAG;R<->K	ATT<->ATT;I<->I	GTT<->GTT;V<->V	GCC<->GCC;A<->A	AAC<->AAC;N<->N	TGG<->TGG;W<->W	CTT<->TTT;L<->F	ATC<->GTC;I<->V	AAG<->AAG;K<->K	AAC<->AAC;N<->N	TCT<->CCT;S<->P	GAA<->GAA;E<->E	AAG<->AAC;K<->N
PI 417015	HN107	10.6	0.88	4.67	TCA<->TCA;S<->S	ACA<->ACA;T<->T	GTC<->GTC;V<->V	ACG<->ATG;T<->M	GGG<->AGG;G<->R	GGT<->GCT;G<->A	ATC<->GTC;I<->V	CTA<->CTA;L<->L	GAA<->CAA;E<->Q	AAG<->AAC;K<->N	CTA<->GTA;L<->V	CCA<->CAA;P<->Q	CCA<->CCA;P<->P	TGG<->TTG;W<->L	GTG<->GTG;V<->V	ATA<->ATA;I<->I	AGG<->AGG;R<->R	GAC<->GAC;D<->D	TTA<->ATA;L<->I	GCT<->GCT;A<->A	GGC<->AGC;G<->S	AGA<->AGA;R<->R	AAT<->AAT;N<->N	GCG<->GCG;A<->A	AGG<->AGG;R<->R	ATT<->ACT;I<->T	GTT<->ATT;V<->I	GCC<->GTC;A<->V	AAC<->AAG;N<->K	TGG<->TGG;W<->W	CTT<->CTT;L<->L	ATC<->ATC;I<->I	AAG<->AAG;K<->K	AAC<->AAC;N<->N	TCT<->CCT;S<->P	GAA<->GAA;E<->E	AAG<->AAC;K<->N
NA - Data not available
